# Supplementary material for: Epigenetic coordination of signaling pathways during the epithelial-mesenchymal transition
Source: Epigenetics Chromatin. 2013 Sep 2;6:28. doi: 10.1186/1756-8935-6-28 (PMC3847279; doi:10.1186/1756-8935-6-28)
Supplement: Additional file 8: Table S5 — Gene expression, cluster membership, and module membership. [file 1756-8935-6-28-S8.xlsx]

## Sheet: gene_probe_exp_fdr_clust_mod.tx
Gene identifier	Affymetrix probe ID	log2 expression fold change	FDR-adjusted p-value	Gene cluster membership	Network module membership
uc001abo.2_BC006361	211050_x_at	-0.0321597	1	1	NA
uc001abr.1_LOC643837	1557055_s_at	0.956638	0.0153939	1	NA
uc001agv.1_CDC2L1	212401_s_at	0.165314	0.985509	1	7
uc001aif.2_GNB1	200744_s_at	0.587969	0.0679019	1	NA
uc001ako.2_WDR8	236381_s_at	-0.296816	0.513753	1	NA
uc001alf.2_C1orf174	222000_at	0.914054	0.0141593	1	NA
uc001amg.2_RNF207	233065_at	0.246139	0.591053	1	NA
uc001amk.2_ICMT	201611_s_at	-0.384202	0.0461952	1	7
uc001ams.2_ACOT7	215728_s_at	0.732774	0.274344	1	NA
uc001ans.2_NOL9	1554082_a_at	-0.950967	0.394147	1	NA
uc001aob.3_PHF13	225005_at	0.925347	0.0437653	1	NA
uc001aoe.1_THAP3	217658_at	0.334247	0.542731	1	NA
uc001aof.2_DNAJC11	1555360_a_at	-0.822983	0.0298479	1	NA
uc001aoi.2_CAMTA1	1555370_a_at	2.50749	0.00558354	1	NA
uc001aol.2_VAMP3	211749_s_at	0.0543069	1	1	4
uc001aoo.2_PER3	1569701_at	0.193239	0.53647	1	NA
uc001apf.2_RERE	200938_s_at	-0.0689174	0.53647	1	NA
uc001apt.2_H6PD	221892_at	-0.584018	0.0220691	1	NA
uc001apw.2_SLC25A33	223296_at	-0.414742	0.53647	1	NA
uc001aqh.2_CLSTN1	201561_s_at	-0.165415	0.34712	1	NA
uc001aql.1_CTNNBIP1	203081_at	-0.0509919	0.945669	1	NA
uc001aqs.3_UBE4B	202316_x_at	-0.33715	0.807231	1	NA
uc001aqw.3_KIF1B	225878_at	-0.245568	0.348668	1	NA
uc001arg.2_Cort	210182_at	0.0379528	1	1	NA
uc001asa.2_EXOSC10	207541_s_at	0.294262	0.557341	1	1
uc001asd.2_MTOR	202288_at	0.304302	0.643805	1	7
uc001asg.2_UBIAD1	229348_at	-0.883178	0.067298	1	NA
uc001atm.2_PLOD1	200827_at	-0.325014	0.263062	1	NA
uc001ato.1_MIIP	48659_at	0.417088	0.119165	1	NA
uc001atv.2_VPS13D	212326_at	-1.7099	0.0115201	1	NA
uc001awb.2_FHAD1	1560097_at	-0.00760643	0.53647	1	NA
uc001awv.1_AGMAT	221648_s_at	-3.70546	0.0147122	1	NA
uc001ayd.2_C1orf89	220963_s_at	-0.040245	1	1	NA
uc001ayq.2_NECAP2	230123_at	2.58942	0.00776068	1	NA
uc001azs.1_BC070363	229874_x_at	-0.436968	0.0771761	1	NA
uc001bay.2_PAX7	1556638_at	-0.656042	0.310963	1	NA
uc001bbc.2_ALDH4A1	203722_at	-2.18777	0.0601498	1	NA
uc001bbw.2_AKR7A2	202139_at	-1.01077	0.0306193	1	NA
uc001bby.2_PQLC2	1555781_at	-0.0424737	1	1	NA
uc001bce.2_CAPZB	37012_at	-0.0698181	0.871078	1	NA
uc001bcn.2_TMCO4	227007_at	-0.839029	0.0742212	1	NA
uc001bcs.3_OTUD3	213216_at	-0.0612749	0.271415	1	NA
uc001bdi.3_MUL1	218246_at	-0.12884	0.815747	1	NA
uc001bdm.2_PINK1	209018_s_at	0.348031	0.435522	1	NA
uc001bed.2_EIF4G3	201935_s_at	-0.649575	0.127568	1	NA
uc001ber.2_NBPF3	223638_at	-0.359263	0.273648	1	NA
uc001bfu.2_ZBTB40	203958_s_at	-0.101247	1	1	NA
uc001bgt.2_ZNF436	226113_at	-0.0880478	1	1	NA
uc001bha.2_ASAP3	222236_s_at	-0.63488	0.53647	1	NA
uc001bho.2_TCEB3	202819_s_at	0.580344	0.240919	1	NA
uc001bib.2_HMGCL	202772_at	-0.629825	0.071782	1	NA
uc001bie.2_FUCA1	202838_at	-1.48354	0.0288155	1	NA
uc001biq.1_IL22RA1	220056_at	-0.2541	0.504767	1	NA
uc001bjj.2_RCAN3	219864_s_at	0.263597	0.954802	1	NA
uc001bkk.2_TMEM57	222673_x_at	-1.19687	0.0456133	1	NA
uc001bkl.3_LDLRAP1	57082_at	-1.60471	0.0116119	1	7
uc001bkw.1_C1orf135	220011_at	0.0312678	0.561858	1	NA
uc001bld.3_PAFAH2	205233_s_at	-2.03482	0.00363454	1	NA
uc001bls.1_CCDC21	227818_at	0.194759	0.53647	1	NA
uc001bmp.3_HMGN2	208668_x_at	-0.662285	0.0998984	1	7
uc001bmq.3_HMGN2	208668_x_at	-0.662285	0.0998984	1	7
uc001bmv.1_ARID1A	218917_s_at	-0.90034	0.103816	1	NA
uc001bnb.2_ZDHHC18	212860_at	0.134389	0.986559	1	NA
uc001bne.2_GPATCH3	218895_at	-0.410552	0.0176876	1	NA
uc001bng.1_NUDC	210574_s_at	-0.495983	0.0486946	1	NA
uc001bnm.2_SLC9A1	209453_at	0.0696642	0.830614	1	NA
uc001bno.2_WDTC1	216036_x_at	0.654677	0.53647	1	NA
uc001bor.2_FAM76A	228604_at	0.250569	0.332506	1	NA
uc001bou.3_STX12	212111_at	-0.0425191	1	1	NA
uc001bov.1_PPP1R8	207830_s_at	-0.526673	0.0824518	1	NA
uc001bpe.1_RPA2	201756_at	-0.218104	0.310619	1	NA
uc001bph.1_XKR8	218753_at	0.358819	0.53647	1	NA
uc001bps.2_SESN2	223195_s_at	0.856267	0.11031	1	NA
uc001bpw.2_PHACTR4	226823_at	-0.260827	0.108631	1	NA
uc001bqf.1_RCC1	215747_s_at	0.159207	0.833568	1	6
uc001bqi.2_TRNAU1AP	222800_at	-0.176614	0.557233	1	NA
uc001bqz.2_GMEB1	235232_at	0.318604	0.557343	1	NA
uc001bri.1_EPB41	225051_at	0.958347	0.101606	1	7
uc001brq.1_MECR	218664_at	-0.885519	0.261237	1	6
uc001bso.2_SNRNP40	215905_s_at	-1.01556	0.154869	1	NA
uc001bsp.1_ZCCHC17	223107_s_at	-0.938733	0.0191578	1	NA
uc001bst.2_SERINC2	224762_at	0.168852	0.678586	1	NA
uc001bth.1_PEF1	217923_at	-0.249987	0.326471	1	NA
uc001bts.1_SPOCD1	235417_at	-0.00646076	1	1	NA
uc001bui.2_TXLNA	212300_at	-0.716468	0.0453736	1	NA
uc001bvf.2_TSSK3	1552395_at	0	1	1	NA
uc001bvn.2_ZBTB8A	235142_at	0.634075	0.0947858	1	NA
uc001bwr.2_ADC	1554393_a_at	1.14789	0.385272	1	NA
uc001bxb.2_TRIM62	219272_at	0.00507101	0.53647	1	NA
uc001bxc.1_ZNF362	226820_at	-1.61169	0.00515323	1	NA
uc001bxj.3_ZSCAN20	1552499_a_at	0	1	1	NA
uc001byb.2_C1orf212	225404_at	-0.28983	0.53647	1	NA
uc001byh.2_ZMYM6	1552970_s_at	-0.547694	0.692361	1	NA
uc001bym.2_ZMYM1	220206_at	-0.810029	0.0240469	1	NA
uc001byt.2_ZMYM4	202049_s_at	-1.05766	0.0523675	1	NA
uc001bzh.1_C1orf216	212791_at	-0.712004	0.031059	1	NA
uc001bzi.2_CLSPN	1553120_at	0	1	1	NA
uc001bzj.1_EIF2C4	227930_at	0.23493	0.764269	1	0
uc001bzl.2_EIF2C1	218287_s_at	-0.589324	0.25003	1	NA
uc001bzm.1_AK025726	228120_at	-0.0127048	1	1	NA
uc001bzp.2_EIF2C3	219426_at	0.706028	0.346802	1	0
uc001bzt.2_ADPRHL2	223097_at	-0.305475	0.53647	1	NA
uc001cao.1_LSM10	225593_at	-0.0949687	0.910307	1	NA
uc001cap.2_OSCP1	227359_at	-1.32161	0.0182049	1	NA
uc001cbe.1_MEAF6	218165_at	-0.668794	0.0708332	1	NA
uc001cbi.2_SNIP1	219409_at	0.138593	1	1	6
uc001cbk.2_GNL2	201948_at	0.520576	0.0773981	1	NA
uc001cby.2_MANEAL	226132_s_at	-0.976092	0.0835174	1	NA
uc001ccd.2_C1orf122	225480_at	-0.185654	0.651692	1	NA
uc001cce.1_MTF1	205322_s_at	0.264312	0.53647	1	NA
uc001ccg.1_INPP5B	213804_at	-0.23923	0.53647	1	NA
uc001cci.2_SF3A3	203818_s_at	-0.107597	0.904962	1	NA
uc001ccq.2_RRAGC	218088_s_at	0.998832	0.0149961	1	NA
uc001ccs.2_MYCBP	203359_s_at	-1.54119	0.0184358	1	0
uc001ccx.2_NDUFS5	201757_at	0.00493056	1	1	NA
uc001cdl.2_PABPC4	201064_s_at	0.0523386	1	1	NA
uc001cdp.2_HEYL	226828_s_at	-0.123865	0.790498	1	NA
uc001cds.1_PPIE	210502_s_at	-0.364789	0.0548358	1	NA
uc001cfb.2_PPT1	200975_at	-0.689052	0.0255696	1	NA
uc001cfg.2_ZMPSTE24	202939_at	-0.526994	0.0983158	1	NA
uc001cfj.2_SMAP2	225282_at	-1.26707	0.00688906	1	NA
uc001cfl.1_ZNF643	207219_at	0	1	1	NA
uc001cfp.2_DEM1	222902_s_at	-0.370576	0.53647	1	NA
uc001cfx.3_NFYC	202215_s_at	-0.793265	0.0699784	1	6
uc001chq.2_PPIH	204228_at	0.0719243	1	1	NA
uc001chv.2_LEPRE1	220750_s_at	0.238669	0.668361	1	NA
uc001cib.2_CCDC23	226723_at	-0.374163	0.36715	1	NA
uc001cig.2_ZNF691	232780_s_at	-0.859663	0.0114938	1	NA
uc001cip.1_WDR65	1553425_at	0	1	1	NA
uc001cix.2_CDC20	202870_s_at	0.533968	0.53651	1	4
uc001cjx.2_KDM4A	203205_at	0.125414	1	1	NA
uc001ckb.2_ST3GAL3	225905_s_at	0.621957	0.595988	1	NA
uc001clt.2_ERI3	208973_at	-0.763176	0.0244017	1	NA
uc001cmf.2_C1orf228	238365_s_at	-0.112793	0.0345497	1	NA
uc001cmg.3_KIF2C	211519_s_at	0.00497153	0.53647	1	NA
uc001cmt.1_EIF2B3	218488_at	-0.900979	0.00834835	1	NA
uc001cnh.2_MUTYH	207727_s_at	-0.0674138	1	1	NA
uc001cns.1_TESK2	205486_at	0.69454	0.173892	1	NA
uc001cnw.2_C1orf231	1559003_a_at	-0.351361	0.561319	1	NA
uc001coe.2_AKR1A1	201900_s_at	-0.698288	0.0391602	1	NA
uc001coi.1_NASP	201969_at	-0.46336	0.655936	1	NA
uc001cou.2_IPP	1554740_a_at	-1.35666	0.0986791	1	NA
uc001cov.2_MAST2	215903_s_at	0.30731	0.146646	1	NA
uc001cpb.3_PIK3R3	202743_at	0.00650671	0.53647	1	7
uc001cpe.2_POMGNT1	233638_s_at	0.517983	0.31452	1	NA
uc001cpr.1_NSUN4	230023_at	0.411381	0.0710884	1	NA
uc001cqb.2_MKNK1	209467_s_at	0.0463932	1	1	NA
uc001cqh.2_ATPAF1	224728_at	-2.08818	0.0480465	1	NA
uc001cqk.3_KIAA0494	201777_s_at	-0.363153	0.193579	1	NA
uc001crd.1_STIL	205339_at	-0.0195642	1	1	NA
uc001cri.2_CMPK1	222448_s_at	-0.0849158	0.80812	1	NA
uc001crr.1_SPATA6	238459_x_at	-0.453136	0.53647	1	NA
uc001cse.1_FAF1	218080_x_at	0.172619	0.53647	1	NA
uc001csq.1_EPS15	217886_at	-0.460106	0.194992	1	1
uc001csu.2_OSBPL9	218047_at	-0.513575	0.0572948	1	NA
uc001cto.2_ZFYVE9	204893_s_at	-0.248945	0.43089	1	6
uc001cty.2_ZCCHC11	212704_at	-0.633808	0.189351	1	NA
uc001cui.1_C1orf163	222883_at	-0.900364	0.0891931	1	NA
uc001cuj.2_ZYG11B	227918_s_at	-0.750228	0.163147	1	NA
uc001cuk.2_ZYG11A	231517_at	-0.000373395	1	1	NA
uc001cuo.3_ECHDC2	218552_at	-0.703023	0.0406875	1	NA
uc001cur.1_SCP2	201339_s_at	-1.13592	0.0115916	1	NA
uc001cvb.3_CPT2	204264_at	-1.85429	0.00867023	1	NA
uc001cvd.2_C1orf123	203197_s_at	-0.746255	0.0246845	1	NA
uc001cvs.2_TMEM48	234672_s_at	-1.16763	0.0207359	1	NA
uc001cvu.2_YIPF1	214733_s_at	-1.19738	0.00438565	1	NA
uc001cwh.2_HSPB11	203960_s_at	-0.513838	0.0276544	1	NA
uc001cwj.1_LRRC42	215084_s_at	0.182684	0.277875	1	NA
uc001cwp.2_TMEM59	200620_at	-0.45701	0.208849	1	NA
uc001cxe.2_SSBP3	217991_x_at	-1.13082	0.0137273	1	NA
uc001cxx.3_TTC4	46167_at	-0.0622016	1	1	NA
uc001cxy.2_PARS2	227348_at	-1.12271	0.00749672	1	NA
uc001cyc.1_DHCR24	200862_at	-1.47332	0.0236473	1	NA
uc001cyg.3_USP24	212388_at	-0.656893	0.183334	1	NA
uc001cyk.3_PRKAA2	238441_at	-1.89302	0.00196775	1	NA
uc001cyy.2_OMA1	226020_s_at	-2.09163	0.00675077	1	NA
uc001czo.2_HOOK1	225792_at	-1.15967	0.106275	1	NA
uc001dab.2_INADL	214493_s_at	0.856289	0.15824	1	7
uc001dak.1_USP1	202412_s_at	-0.632239	0.0730748	1	7
uc001dap.2_DOCK7	237470_at	0.181416	0.962606	1	7
uc001dbf.2_EFCAB7	226800_at	-1.95222	0.0177001	1	NA
uc001dbh.2_PGM1	201968_s_at	0.290532	0.0186777	1	NA
uc001dbj.2_ROR1	211057_at	1.6475	0.0270613	1	NA
uc001dbs.1_RAVER2	231851_at	-1.20356	0.047656	1	NA
uc001ddk.2_SLC35D1	209711_at	-1.06986	0.0191415	1	NA
uc001dea.1_GNG12	212294_at	-0.400538	0.0573813	1	NA
uc001dem.3_DEPDC1	235545_at	0.219008	0.898524	1	NA
uc001dex.3_ANKRD13C	1554471_a_at	-0.735106	0.0385004	1	NA
uc001dfd.2_CTH	206085_s_at	-0.256078	1	1	NA
uc001dfy.3_LRRIQ3	235498_at	-0.855792	0.0865318	1	NA
uc001dge.1_TNNI3K	220415_at	0	1	1	NA
uc001dgj.2_CRYZ	202950_at	-0.846623	0.00337371	1	NA
uc001dhh.2_ST6GALNAC3	235334_at	-1.76884	0.0935321	1	NA
uc001dhk.2_PIGK	227639_at	-0.689814	0.119993	1	NA
uc001dhx.2_FAM73A	243042_at	-0.563934	0.0272389	1	NA
uc001dic.3_NEXN	226103_at	0.00402218	1	1	NA
uc001djr.2_SAMD13	229402_at	-1.80855	0.0350455	1	NA
uc001djv.3_RPF1	218462_at	-0.560771	0.0427365	1	NA
uc001dka.2_CTBS	218924_s_at	-0.582894	0.119249	1	NA
uc001dki.2_SSX2IP	203017_s_at	-1.67885	0.0123605	1	7
uc001dkm.2_MCOLN2	230110_at	0.387264	0.179933	1	NA
uc001dkv.2_C1orf52	228135_at	0.343668	0.421602	1	NA
uc001dlb.2_DDAH1	209094_at	0.0989493	0.767117	1	NA
uc001dln.2_ODF2L	231909_x_at	-0.267594	1	1	NA
uc001dmi.2_LMO4	241922_at	0.107292	1	1	NA
uc001dmp.2_CCBL2	209472_at	-0.464866	0.107898	1	NA
uc001dms.2_RBMXL1	227748_at	-0.491061	0.362684	1	NA
uc001dni.2_LRRC8B	212978_at	-0.871753	0.30805	1	NA
uc001dnn.2_LRRC8D	218684_at	0.102496	1	1	NA
uc001dof.2_CDC7	204510_at	-0.788779	0.194037	1	NA
uc001doh.2_TGFBR3	226625_at	-2.16691	0.0116371	1	1
uc001don.2_EPHX4	239579_at	-0.0126874	1	1	NA
uc001doo.2_BTBD8	1569693_at	0	1	1	NA
uc001dor.2_GLMN	207153_s_at	-0.876915	0.53647	1	NA
uc001dot.2_RPAP2	222893_s_at	-0.19729	0.475755	1	NA
uc001dpg.2_FAM69A	213689_x_at	-0.960746	0.0340516	1	NA
uc001dpw.2_FNBP1L	215017_s_at	-0.0537334	1	1	NA
uc001dqj.3_ARHGAP29	203910_at	-0.359753	0.114955	1	NA
uc001dqn.3_ABCD3	202850_at	-1.31409	0.0116119	1	NA
uc001dqu.2_BC030750	1568905_at	-0.103101	0.53647	1	NA
uc001dqv.3_SLC44A3	228221_at	-0.155348	0.600361	1	NA
uc001dqz.3_CNN3	201445_at	-0.111354	1	1	NA
uc001drb.2_TMEM56	234980_at	-0.982499	0.0701825	1	NA
uc001drq.2_PTBP2	218683_at	-0.677193	0.0806621	1	NA
uc001drv.2_DPYD	204646_at	-0.351918	0.41378	1	NA
uc001dsi.1_AGL	203566_s_at	-1.10529	0.102549	1	NA
uc001dsp.1_SLC35A3	206770_s_at	-0.761449	0.0194014	1	NA
uc001dsu.2_SASS6	231895_at	0	1	1	NA
uc001dsv.2_CCDC76	219130_at	-1.14563	0.111864	1	NA
uc001dta.2_DBT	205371_s_at	-1.53748	0.0597898	1	NA
uc001dtd.2_RTCD1	203594_at	-0.0191789	1	1	NA
uc001dtf.2_CDC14A	210440_s_at	-0.20397	0.383286	1	NA
uc001dua.2_BX538249	228661_s_at	-2.42179	0.0175349	1	NA
uc001dvt.3_C1orf59	225841_at	-0.798063	0.226007	1	NA
uc001dvy.2_STXBP3	203310_at	0.058621	1	1	4
uc001dwf.1_CLCC1	213628_at	-0.465471	0.53647	1	NA
uc001dwl.2_WDR47	203855_at	0.881152	0.0758678	1	NA
uc001dxm.1_SORT1	224818_at	-0.943045	0.0930034	1	NA
uc001dyf.2_GSTM4	204149_s_at	-2.04424	0.0337334	1	NA
uc001dyx.2_AHCYL1	200848_at	-0.141894	0.624865	1	NA
uc001dza.1_FAM40A	225226_at	-0.698219	0.189127	1	NA
uc001ebc.2_ATP5F1	211755_s_at	-0.419498	0.0174945	1	NA
uc001ebl.2_RAP1A	202362_at	0.228156	0.196952	1	7
uc001ebr.2_BC041890	1557479_at	0	1	1	NA
uc001ebs.2_DDX20	224315_at	-0.926746	0.30018	1	NA
uc001eck.2_MOV10	223849_s_at	-0.426368	0.217519	1	NA
uc001edf.1_LRIG2	242165_at	-0.156511	0.53647	1	NA
uc001eed.2_AP4B1	231714_s_at	-0.40848	0.228772	1	NA
uc001eeg.2_DCLRE1B	219490_s_at	0.907809	0.282319	1	NA
uc001eem.2_HIPK1	212293_at	0.464266	0.474187	1	NA
uc001eew.2_TRIM33	212435_at	-0.38096	0.14083	1	6
uc001efa.2_BCAS2	203053_at	-0.287333	0.164188	1	NA
uc001efp.3_SIKE1	228026_at	-0.40201	0.429558	1	NA
uc001efu.1_NGF	206814_at	1.0884	0.172049	1	NA
uc001efv.1_VANGL1	219330_at	-0.463341	0.538436	1	7
uc001egb.3_SLC22A15	228497_at	0.0388743	1	1	NA
uc001ege.2_ATP1A1	220948_s_at	-0.206881	0.520649	1	7
uc001egq.1_IGSF3	202421_at	0.737426	0.0617699	1	NA
uc001egv.1_PTGFRN	224937_at	-0.394595	0.53647	1	7
uc001egy.2_TTF2	204407_at	-0.190608	0.650293	1	NA
uc001egz.2_TRIM45	242056_at	-0.0837278	1	1	NA
uc001ehd.1_MAN1A2	217921_at	-1.50686	0.125565	1	NA
uc001ehn.2_WARS2	222734_at	-0.237663	0.626824	1	NA
uc001ehz.2_PHGDH	201397_at	0.686203	0.114258	1	NA
uc001eik.2_NOTCH2	212377_s_at	0.725185	0.222913	1	1
uc001emn.3_NOTCH2NL	227067_x_at	0.366521	0.480749	1	NA
uc001enp.1_POLR3GL	223269_at	-1.1727	0.022357	1	NA
uc001enr.2_LIX1L	225793_at	0.13189	0.379689	1	NA
uc001eoe.2_NUDT17	229044_at	-0.0373375	1	1	NA
uc001eoh.2_POLR3C	210573_s_at	-0.995325	0.0286873	1	NA
uc001eoj.2_RNF115	226468_at	-0.670196	0.00654891	1	NA
uc001eol.1_CD160	207840_at	0	1	1	NA
uc001eot.2_GPR89A	222140_s_at	-1.22841	0.0266547	1	NA
uc001epe.2_PRKAB2	214474_at	0.0801544	1	1	NA
uc001epi.2_FMO5	205776_at	-3.33641	0.0231352	1	NA
uc001epm.3_CHD1L	207645_s_at	-1.13157	0.0996723	1	NA
uc001epr.2_ACP6	218795_at	-0.867009	0.0142857	1	NA
uc001epv.3_GPR89B	222140_s_at	-1.22841	0.0266547	1	NA
uc001etp.2_VPS45	209268_at	-0.659253	0.157219	1	NA
uc001ett.2_PLEKHO1	218223_s_at	0.389419	0.268034	1	NA
uc001evj.2_GOLPH3L	218361_at	-0.354854	0.264321	1	NA
uc001evr.1_ARNT	218222_x_at	0.416317	0.555438	1	0
uc001evu.2_SETDB1	203155_at	-0.68962	0.0198035	1	NA
uc001ewn.2_C1orf56	239536_at	-1.47118	0.0752571	1	NA
uc001exe.1_VPS72	202261_at	-0.264356	0.498789	1	NA
uc001eyn.1_SNX27	221006_s_at	0.145112	1	1	NA
uc001eyv.2_MRPL9	211594_s_at	-0.0416106	1	1	NA
uc001eza.3_TDRKH	223530_at	-0.155551	1	1	NA
uc001eze.2_BC038201	1568853_at	-0.486726	0.53647	1	NA
uc001ezj.1_THEM4	1553118_at	-1.72797	0.0151043	1	NA
uc001fch.2_S100A13	202598_at	-0.0124967	1	1	NA
uc001fcq.2_SNAPIN	223066_at	-1.04845	0.0410859	1	NA
uc001fct.2_INTS3	202809_s_at	-1.37782	0.0578366	1	NA
uc001fes.2_HAX1	201145_at	-0.225108	0.229971	1	4
uc001fgi.2_LENEP	221115_s_at	0	1	1	NA
uc001fky.2_MSTO1	222584_at	-1.71713	0.0168456	1	NA
uc001fmh.1_RIT1	239843_at	-0.573154	0.53647	1	NA
uc001fna.2_UBQLN4	224513_s_at	-0.344132	0.0179428	1	0
uc001fnp.2_SLC25A44	32091_at	-0.533981	0.154526	1	NA
uc001fnq.2_PMF1	202337_at	-0.709904	0.0182027	1	NA
uc001fpf.2_IQGAP3	229538_s_at	0.00104295	0.656617	1	NA
uc001fqr.2_ETV3	227200_at	0.974854	0.0230337	1	NA
uc001fuv.1_PIGM	223470_at	-2.20303	0.0243003	1	NA
uc001fvk.2_PEA15	200788_s_at	1.56152	0.00328521	1	NA
uc001fzd.2_TOMM40L	226059_at	-1.10279	0.0734405	1	NA
uc001gag.2_SDHC	202004_x_at	-0.742663	0.0105308	1	NA
uc001gbo.2_DUSP12	218576_s_at	0.159853	0.477583	1	NA
uc001gbr.2_ATF6	217550_at	-0.407704	0.473781	1	NA
uc001gcc.1_UHMK1	235003_at	-0.807724	0.262257	1	NA
uc001gce.3_UAP1	209340_at	0.584349	0.00587326	1	NA
uc001gci.2_HSD17B7	220081_x_at	-0.234605	0.53647	1	NA
uc001gdf.2_MGST3	201403_s_at	-0.527344	0.0261988	1	NA
uc001gdh.1_ALDH9A1	201612_at	-0.743661	0.0474524	1	NA
uc001gdp.2_UCK2	225722_at	-0.449741	0.316732	1	NA
uc001gdt.1_POGK	222564_at	0.704482	0.374368	1	NA
uc001gdw.2_TADA1	225455_at	-0.396451	0.157662	1	NA
uc001gec.2_POU2F1	206789_s_at	0.68687	0.133834	1	6
uc001gel.2_CREG1	201200_at	-0.267743	0.258407	1	NA
uc001gfc.2_GPR161	214104_at	1.98365	0.0282929	1	NA
uc001gge.3_SLC19A2	209681_at	0.284246	0.2617	1	NA
uc001ggg.1_F5	204713_s_at	-1.26795	0.0197262	1	NA
uc001ggn.2_C1orf156	213528_at	-1.14363	0.0267888	1	NA
uc001ggq.2_C1orf112	220840_s_at	-0.1022	0.593651	1	NA
uc001ggs.2_SCYL3	41329_at	-0.930304	0.0466922	1	NA
uc001ggv.2_KIFAP3	203333_at	0.574052	0.157141	1	NA
uc001ghx.1_VAMP4	207350_s_at	1.27775	0.0271799	1	NA
uc001gie.2_DNM3	1558501_at	-0.199416	0.479234	1	NA
uc001gjc.2_KLHL20	204177_s_at	-0.774182	0.0620746	1	NA
uc001gjx.2_RABGAP1L	215342_s_at	0.446827	0.53647	1	NA
uc001gkj.1_CACYBP	211761_s_at	-0.664239	0.0184247	1	7
uc001gkk.2_MRPS14	203801_at	-1.72772	0.096033	1	NA
uc001gkn.3_KIAA0040	203144_s_at	-0.17217	0.100137	1	NA
uc001gku.1_RFWD2	1552617_a_at	-0.366555	0.195671	1	6
uc001gli.1_SEC16B	228150_at	-2.0457	0.0114938	1	NA
uc001glq.2_RASAL2	222810_s_at	-0.709605	0.2617	1	NA
uc001glz.2_RALGPS2	227533_at	-0.428642	0.0298479	1	NA
uc001gmc.2_FAM20B	202916_s_at	-0.786448	0.232912	1	NA
uc001gml.2_SOAT1	228479_at	-1.50922	0.014102	1	NA
uc001gmo.2_C1orf125	1552870_s_at	-0.415058	0.000358037	1	NA
uc001gog.2_ACBD6	225317_at	-0.403932	0.0688673	1	NA
uc001goi.2_XPR1	226615_at	-0.0510735	1	1	NA
uc001gqt.3_TSEN15	230257_s_at	0.383194	0.53647	1	NA
uc001grc.1_RNF2	205215_at	0.156587	0.53647	1	6
uc001grf.3_C1orf25	223404_s_at	-1.66221	0.0141269	1	NA
uc001gsf.2_CR936711	237675_at	0	1	1	NA
uc001gsz.1_GLRX2	219933_at	-0.242878	0.183805	1	NA
uc001gtb.2_CDC73	235196_at	-0.584913	0.081006	1	6
uc001gtu.2_ASPM	219918_s_at	-0.631375	1	1	NA
uc001guh.2_C1orf53	1558508_a_at	-1.13641	0.0205923	1	NA
uc001gun.3_NEK7	212530_at	0.388174	0.0931543	1	NA
uc001gvb.2_NR5A2	210174_at	-0.317884	0.481714	1	NA
uc001gve.2_ZNF281	222619_at	0.18653	0.533629	1	NA
uc001gvy.2_TMEM9	222988_s_at	-0.18019	0.602789	1	NA
uc001gwz.2_IPO9	242561_at	-0.822122	0.345407	1	NA
uc001gxd.2_RNPEP	208270_s_at	-0.457326	0.00303527	1	NA
uc001gxz.1_PPP1R12B	1555444_a_at	0.315664	0.53647	1	NA
uc001gyl.2_RABIF	204478_s_at	-0.229848	0.873743	1	7
uc001gyo.1_KLHL12	219931_s_at	-1.0089	0.0727301	1	NA
uc001gyq.3_ADIPOR1	217748_at	-0.00315992	1	1	NA
uc001gyt.2_CYB5R1	202263_at	-0.393422	0.53647	1	NA
uc001hai.2_SNRPE	203316_s_at	-0.299158	0.223387	1	NA
uc001hbw.2_DSTYK	229017_s_at	-0.718393	0.0300041	1	NA
uc001hbz.1_TMCC2	213096_at	0.406079	0.53647	1	NA
uc001hcq.2_PCTK3	214797_s_at	0.273765	0.53647	1	NA
uc001hde.3_RAB7L1	243777_at	-0.134964	0.53647	1	NA
uc001hdh.1_SLC41A1	225570_at	1.0166	0.0672886	1	NA
uc001heh.2_LGTN	218253_s_at	-0.101744	0.565763	1	NA
uc001hej.2_DYRK3	210151_s_at	0.274896	0.919855	1	NA
uc001hem.1_MAPKAPK2	215050_x_at	0.594404	0.352308	1	6
uc001hfd.2_C1orf116	219476_at	-1.74025	0.0450057	1	NA
uc001hgz.2_PLXNA2	213030_s_at	-0.943076	0.0848538	1	NA
uc001hhi.3_G0S2	213524_s_at	3.43269	0.00817881	1	NA
uc001hhp.1_C1orf74	229933_at	-0.784133	0.0603786	1	NA
uc001hii.2_TRAF5	204352_at	-0.0160323	1	1	4
uc001hir.1_NEK2	204641_at	0.450748	1	1	NA
uc001hiv.2_LPGAT1	227476_at	-0.678302	0.0311661	1	NA
uc001hjb.2_PPP2R5A	202187_s_at	-0.805548	0.0549084	1	NA
uc001hjc.3_TMEM206	222752_s_at	0.690841	0.0406875	1	NA
uc001hjd.2_NENF	214075_at	0.284677	0.105239	1	NA
uc001hje.2_CR624623	244080_at	0	1	1	NA
uc001hjt.2_FLVCR1	228191_at	-0.633853	0.107411	1	NA
uc001hjw.2_VASH2	235343_at	-0.601658	0.625715	1	NA
uc001hjz.2_ANGEL2	221825_at	-1.09855	0.0012738	1	NA
uc001hkk.1_PTPN14	205503_at	0.647625	0.0108916	1	7
uc001hkm.2_CENPF	209172_s_at	-0.205401	1	1	NA
uc001hlj.2_RRP15	214764_at	-1.38937	0.021492	1	NA
uc001hln.2_TGFB2	209909_s_at	-0.441976	0.148261	1	1
uc001hlq.3_LYPLAL1	230174_at	-1.14568	0.0447267	1	NA
uc001hly.1_EPRS	200841_s_at	-0.695705	0.0989175	1	NA
uc001hmc.2_IARS2	217900_at	-0.352157	0.193789	1	NA
uc001hmp.1_C1orf115	218546_at	-1.23074	0.0337991	1	NA
uc001hmq.2_MOSC2	219527_at	-0.84211	0.0348865	1	NA
uc001hms.2_MOSC1	218865_at	-1.52911	0.0383438	1	NA
uc001hnh.1_HHIPL2	220283_at	-0.222587	0.53647	1	NA
uc001hnl.2_MIA3	212310_at	-1.22412	0.017405	1	NA
uc001hok.2_NVL	207877_s_at	-0.223111	0.22676	1	NA
uc001hom.1_CNIH4	228437_at	-0.297153	0.53647	1	NA
uc001how.2_DNAH14	242283_at	0.613418	0.0964446	1	NA
uc001hoy.2_LBR	201795_at	-0.976272	0.00945914	1	NA
uc001hpx.2_BC032899	1561037_a_at	-0.379534	0.53647	1	NA
uc001hqa.2_LIN9	235039_x_at	-0.0143434	1	1	NA
uc001hqd.3_PARP1	208644_at	-0.546473	0.0483454	1	6
uc001hqw.1_ZNF678	232028_at	0.0831852	1	1	NA
uc001hsl.3_C1orf69	1558896_at	-0.24594	0.934804	1	NA
uc001hsy.2_HIST3H2A	221582_at	-0.524726	0.183692	1	NA
uc001hth.2_RAB4A	206272_at	-0.551174	0.239861	1	4
uc001htl.3_C1orf96	225904_at	0.708953	0.0846202	1	NA
uc001htn.2_NUP133	202184_s_at	-0.643148	0.0630895	1	NA
uc001htp.3_ABCB10	223320_s_at	-0.913983	0.0213537	1	NA
uc001htq.2_TAF5L	1554415_at	0.0767433	1	1	NA
uc001htw.2_COG2	203073_at	-1.1283	0.0402262	1	NA
uc001hub.2_C1orf198	223063_at	-0.108353	0.794281	1	NA
uc001hui.2_FAM89A	226448_at	-0.640275	0.201487	1	NA
uc001huw.2_TSNAX	203983_at	-0.591351	0.00721568	1	NA
uc001huz.2_DISC1	206090_s_at	-0.00179953	1	1	8
uc001hvj.1_C1orf57	226813_at	-0.800342	0.0251614	1	NA
uc001hvl.2_PCNXL2	39650_s_at	-0.468755	0.0375456	1	NA
uc001hvt.3_KIAA1804	228565_at	-0.587202	0.0165997	1	NA
uc001hvy.1_SLC35F3	229065_at	-0.667113	0.241999	1	NA
uc001hwd.2_TARBP1	202813_at	-0.928052	0.0501797	1	NA
uc001hwn.2_RBM34	212591_at	-0.261975	0.0183305	1	NA
uc001hxa.1_TBCE	203715_at	-0.623872	0.0334105	1	NA
uc001hxc.2_B3GALNT2	1553691_at	0.197558	1	1	NA
uc001hxj.2_LYST	203518_at	0.218269	0.794684	1	6
uc001hxt.2_ERO1LB	231944_at	0.222817	0.421572	1	NA
uc001hxy.1_LGALS8	208934_s_at	1.06876	0.0106079	1	NA
uc001hyd.1_HEATR1	218594_at	-0.423822	0.219316	1	NA
uc001hyi.3_MTR	203774_at	-0.636179	0.140882	1	NA
uc001hyx.2_FH	203032_s_at	-0.716677	0.192314	1	NA
uc001hza.2_OPN3	224392_s_at	-0.227549	0.399858	1	NA
uc001hzj.2_EXO1	204603_at	-0.0161831	0.806066	1	NA
uc001hzq.1_AL137733	211050_x_at	-0.0321597	1	1	NA
uc001iam.2_C1orf101	240771_at	-0.0704962	0.53647	1	NA
uc001iao.2_PPPDE1	221648_s_at	-3.70546	0.0147122	1	NA
uc001ibc.2_EFCAB2	223608_at	-0.615618	0.465321	1	NA
uc001ibr.2_SCCPDH	201826_s_at	-1.20276	0.0244395	1	NA
uc001icd.1_ZNF670	223898_at	-0.232764	0.763669	1	NA
uc001ice.2_ZNF669	220215_at	0.159286	0.57183	1	NA
uc001icj.1_ZNF124	206928_at	-1.04786	0.0509767	1	NA
uc001ico.2_ZNF496	225349_at	0.635741	0.589182	1	NA
uc001iex.2_ZNF672	222509_s_at	-0.524798	0.0197745	1	NA
uc001ifh.2_PGBD2	238004_at	-0.359901	0.604116	1	NA
uc001ifp.2_DIP2C	212503_s_at	-1.03636	0.00406262	1	NA
uc001igt.1_PITRM1	205273_s_at	0.511308	0.267452	1	NA
uc001ihi.2_AKR1E2	223856_at	-0.459217	0.236775	1	NA
uc001iia.2_NET1	201829_at	-0.547616	0.106143	1	NA
uc001iig.2_ASB13	218862_at	-1.25287	0.0115201	1	NA
uc001iiv.2_IL15RA	207375_s_at	1.83337	0.070233	1	7
uc001ijb.2_RBM17	224780_at	-0.689672	0.2844	1	NA
uc001ijj.1_PRKCQ	210039_s_at	-0.469536	0.057601	1	4
uc001ijl.2_AY007155	232001_at	-0.300347	0.706569	1	NA
uc001ijn.1_SFMBT2	227210_at	-1.78614	0.15321	1	NA
uc001ikw.3_ECHDC3	219298_at	-0.629602	0.0833811	1	NA
uc001ikx.2_C10orf47	229801_at	0.894948	0.0861006	1	NA
uc001ilb.2_UPF2	203519_s_at	0.0230066	1	1	5
uc001ild.3_DHTKD1	227094_at	-0.382515	0.348322	1	NA
uc001ile.2_SEC61A2	219499_at	0.0363377	1	1	NA
uc001ilo.2_CAMK1D	226382_at	-0.751942	0.0221256	1	NA
uc001ima.2_MCM10	222962_s_at	-0.00167718	0.572951	1	6
uc001imf.2_PHYH	203335_at	-0.996153	0.0116004	1	NA
uc001imk.2_SEPHS1	208939_at	-0.766902	0.00888267	1	NA
uc001imp.2_PRPF18	221547_at	-0.621178	0.0156157	1	NA
uc001inj.2_SUV39H2	1554572_a_at	-0.0785782	1	1	NA
uc001inn.2_DCLRE1C	235478_at	-0.246903	0.681332	1	NA
uc001inz.1_NMT2	205005_s_at	-0.595912	0.235255	1	NA
uc001iob.2_FAM171A1	212771_at	1.0207	0.0387994	1	NA
uc001iod.1_FAM188A	218297_at	-1.02939	0.0434012	1	NA
uc001ioh.1_PTER	222798_at	-1.47321	0.0263699	1	NA
uc001iol.2_RSU1	230490_x_at	-0.256805	0.715221	1	NA
uc001iop.2_TRDMT1	206308_at	-0.23744	0.707884	1	NA
uc001ipg.2_PTPLA	219654_at	-0.685243	0.0179669	1	NA
uc001iqy.2_MLLT10	205408_at	-0.19383	0.646223	1	NA
uc001irc.2_DNAJC1	218409_s_at	0.545358	0.161795	1	NA
uc001irl.3_PIP4K2A	212829_at	0.29733	0.218141	1	NA
uc001iro.2_MSRB2	218773_s_at	-0.849533	0.0702767	1	NA
uc001ise.1_PRTFDC1	222803_at	-1.45365	0.0158343	1	NA
uc001isi.3_THNSL1	219800_s_at	-2.40321	0.00644118	1	NA
uc001isv.2_PDSS1	220865_s_at	-1.38026	0.232761	1	NA
uc001iwk.2_CCDC7	1553215_s_at	0.0729841	0.936233	1	NA
uc001ixv.2_CUL2	203078_at	-0.888428	0.0838724	1	0
uc001iyb.2_CREM	228092_at	-0.608813	0.120706	1	7
uc001izd.1_ZNF248	213269_at	-0.559038	0.217322	1	NA
uc001ize.1_ZNF25	228185_at	-0.245229	0.936001	1	NA
uc001izg.2_ZNF33A	231864_at	-0.473734	0.184125	1	NA
uc001izl.2_ZNF37A	228711_at	-0.243201	0.615187	1	NA
uc001jab.3_ZNF37B	215358_x_at	0	1	1	NA
uc001jaf.1_ZNF33B	215022_x_at	-1.06374	0.0786865	1	NA
uc001jaj.2_BMS1	203082_at	-0.0541691	1	1	NA
uc001jbc.2_ZNF32	209538_at	-0.720132	0.0740033	1	NA
uc001jbk.1_AK056518	1563632_at	0.023773	1	1	NA
uc001jcp.3_ANUBL1	223624_at	-0.484867	0.349628	1	NA
uc001jct.2_FAM21C	212370_x_at	0.268977	0.198911	1	NA
uc001jdx.3_BMS1P5	239151_at	-0.856274	0.611102	1	NA
uc001jgb.3_BMS1P5	239151_at	-0.856274	0.611102	1	NA
uc001jhs.3_ERCC6	230108_at	-0.447439	0.211039	1	NA
uc001jjb.2_FAM21A	212370_x_at	0.268977	0.198911	1	NA
uc001jje.2_SGMS1	212989_at	0.0692154	1	1	NA
uc001jjp.2_CSTF2T	212901_s_at	-0.970221	0.0780246	1	NA
uc001jjr.2_DKK1	204602_at	-1.47698	0.0618522	1	NA
uc001jka.1_ZWINT	204026_s_at	-0.678801	0.275177	1	7
uc001jks.3_CCDC6	225010_at	-0.3039	0.235282	1	NA
uc001jlh.2_RHOBTB1	212651_at	-1.89393	0.0262352	1	NA
uc001jlt.1_ARID5B	212614_at	-0.645662	0.520368	1	NA
uc001jlw.2_RTKN2	230469_at	0	1	1	NA
uc001jmn.2_JMJD1C	228793_at	0.639883	0.473122	1	NA
uc001jnd.2_SIRT1	218878_s_at	0.48693	0.0774485	1	6
uc001job.2_RUFY2	233192_s_at	-0.0887458	0.858094	1	NA
uc001jof.2_DNA2	213647_at	-0.0475466	1	1	NA
uc001joi.2_SLC25A16	214140_at	-0.213725	0.726624	1	NA
uc001jok.3_TET1	228906_at	-0.00209619	1	1	NA
uc001jou.2_DDX50	221699_s_at	0.147697	0.4557	1	NA
uc001joy.2_KIAA1279	212453_at	-0.19515	0.591964	1	NA
uc001jpb.2_VPS26A	201807_at	-0.312275	0.0203382	1	NA
uc001jpf.3_HKDC1	237323_at	1.74328	0.00724671	1	NA
uc001jqm.2_H2AFY2	218445_at	0.0952622	1	1	NA
uc001jqv.1_PPA1	217848_s_at	0.196811	0.265362	1	NA
uc001jqx.1_LRRC20	218550_s_at	-0.855411	0.315455	1	NA
uc001jrb.2_EIF4EBP2	208770_s_at	-1.2835	0.0905588	1	NA
uc001jrm.2_SGPL1	212322_at	0.92894	0.115353	1	NA
uc001jrr.3_SLC29A3	219344_at	-1.55512	0.00915791	1	NA
uc001jtb.1_CBARA1	216903_s_at	-1.07858	0.0257538	1	NA
uc001jtc.2_CCDC109A	225320_at	-1.16663	0.044272	1	NA
uc001jtz.2_ANXA7	201366_at	-0.238424	0.117974	1	7
uc001jvk.2_NDST2	1559701_s_at	0.399966	0.0270854	1	NA
uc001jvm.1_CAMK2G	1559701_s_at	0.399966	0.0270854	1	6
uc001jwy.1_SAMD8	225950_at	-0.0488621	1	1	NA
uc001jzk.2_DLG5	201681_s_at	-0.496011	0.152511	1	NA
uc001kai.2_PPIF	201489_at	-0.171432	0.356751	1	NA
uc001kbl.2_C10orf57	218174_s_at	-1.3502	0.0918754	1	NA
uc001kcc.3_C10orf58	228155_at	-0.714584	0.0166702	1	NA
uc001keh.2_GLUD1	200947_s_at	-1.15963	0.0549084	1	NA
uc001kem.3_LOC728190	1558794_at	-0.0842335	0.679753	1	NA
uc001keu.2_MINPP1	209585_s_at	-1.0647	0.0107263	1	NA
uc001kew.2_PAPSS2	203060_s_at	-0.955169	0.00587326	1	NA
uc001kfk.2_STAMBPL1	227606_s_at	0.112365	0.527859	1	6
uc001kfr.2_FAS	204781_s_at	2.18079	0.00535727	1	4
uc001kgi.2_IFIT1	203153_at	-3.73303	0.0412692	1	NA
uc001kgp.1_PANK1	226649_at	-1.36434	0.025301	1	NA
uc001kgr.1_KIF20B	205235_s_at	-0.130195	1	1	NA
uc001khd.2_RPP30	1556061_at	-1.01608	0.0530519	1	NA
uc001khi.2_PCGF5	227935_s_at	0.500509	0.536733	1	NA
uc001khl.2_HECTD2	238803_at	0.147029	0.53647	1	NA
uc001kho.2_PPP1R3C	204284_at	-1.46839	0.0336827	1	NA
uc001khq.3_FGFBP3	238453_at	0.0537819	0.540949	1	NA
uc001kia.2_IDE	203327_at	-0.81872	0.0761363	1	NA
uc001kig.2_EXOC6	226259_at	-1.25094	0.00328521	1	NA
uc001kiz.1_C10orf4	244767_at	-0.343244	0.53647	1	NA
uc001kjk.2_PLCE1	205112_at	-1.86641	0.0458455	1	NA
uc001kjq.1_NOC3L	218889_at	-0.0437747	1	1	NA
uc001kjr.2_TBC1D12	1557609_s_at	0.234531	0.53647	1	NA
uc001kjt.2_HELLS	227350_at	-1.11671	0.0794283	1	NA
uc001kkh.2_PDLIM1	208690_s_at	0.132404	0.292552	1	NA
uc001kkz.2_ALDH18A1	217791_s_at	-0.696387	0.0559551	1	NA
uc001klb.3_TCTN3	212123_at	-1.32065	0.00184579	1	NA
uc001klj.1_AK096469	1560352_at	0	1	1	NA
uc001klp.2_ZNF518A	204291_at	-1.00036	0.301039	1	NA
uc001kmq.2_PIK3AP1	226459_at	-0.495927	0.138941	1	NA
uc001knc.1_FRAT1	219889_at	-0.953619	0.136051	1	NA
uc001kni.2_EXOSC1	222609_s_at	-0.302297	0.0173119	1	NA
uc001knk.2_ZDHHC16	223212_at	-0.88717	0.0472568	1	NA
uc001kns.3_MMS19	202167_s_at	-0.054224	0.868556	1	NA
uc001kog.1_PI4K2A	209346_s_at	1.22489	0.0535826	1	NA
uc001koo.2_ZFYVE27	225218_at	-0.475149	0.30126	1	NA
uc001kpc.2_PYROXD2	228384_s_at	-1.04225	0.0794019	1	NA
uc001kpp.3_CNNM1	220166_at	-1.83936	0.0141836	1	NA
uc001kpx.2_SLC25A28	223192_at	0.19479	0.79344	1	NA
uc001kqa.3_ENTPD7	220153_at	1.68618	0.0153216	1	NA
uc001kqp.2_CHUK	209666_s_at	0.100724	0.753562	1	6
uc001kta.2_BTRC	224471_s_at	-0.345947	0.122249	1	6
uc001kto.2_FBXW4	221519_at	0.198453	0.539655	1	NA
uc001kwa.2_ARL3	202641_at	-0.465281	0.105361	1	NA
uc001kwb.2_SFXN2	227560_at	0.0790481	1	1	NA
uc001kwf.3_C10orf26	202808_at	-0.851901	0.0410859	1	NA
uc001kwi.2_C10orf32	225334_at	-0.919356	0.00984679	1	NA
uc001kwk.2_AS3MT	223652_at	-0.19398	0.53647	1	NA
uc001kwm.2_CNNM2	1554522_at	-2.17427	0.0311011	1	NA
uc001kwq.2_NT5C2	209155_s_at	-0.350721	0.29418	1	NA
uc001kwt.2_PCGF6	224326_s_at	-0.0825364	1	1	NA
uc001kwv.2_TAF5	1553528_a_at	-0.450211	0.751763	1	NA
uc001kxj.1_SH3PXD2A	213252_at	0.533121	0.0388344	1	NA
uc001kxm.2_OBFC1	219100_at	-0.34847	0.378993	1	NA
uc001kxw.2_C10orf79	231084_at	0	1	1	NA
uc001kyb.2_GSTO2	227163_at	-1.16779	0.032964	1	NA
uc001kyp.1_XPNPEP1	208453_s_at	-0.180285	0.739778	1	NA
uc001kzf.2_RBM20	238763_at	-0.16175	0.507847	1	NA
uc001kzh.2_PDCD4	202731_at	-1.64155	0.0315846	1	NA
uc001kzv.2_ZDHHC6	218249_at	0.0260295	1	1	NA
uc001kzz.2_VTI1A	242356_at	0.939412	0.438752	1	NA
uc001lao.2_CASP7	207181_s_at	0.419355	0.0315288	1	4
uc001lax.1_NHLRC2	219353_at	-0.31193	0.642411	1	NA
uc001lbb.1_C10orf118	229399_at	0.983399	0.401992	1	NA
uc001lcb.2_FAM160B1	226155_at	0.32024	0.0959699	1	NA
uc001lcd.2_TRUB1	226339_at	-0.70116	0.0116008	1	NA
uc001ldj.1_RAB11FIP2	203884_s_at	-0.321638	0.53647	1	NA
uc001lds.1_C10orf46	225192_at	0.155618	0.784935	1	NA
uc001ldw.2_FAM45A	225351_at	-0.37558	0.230654	1	NA
uc001led.2_GRK5	204396_s_at	-0.29463	0.184318	1	8
uc001leo.2_INPP5F	230363_s_at	0.387219	0.452403	1	NA
uc001lfq.2_ATE1	225497_at	-0.982269	0.0270003	1	NA
uc001lfs.2_NSMCE4A	219067_s_at	-0.774437	0.0605003	1	NA
uc001lgt.2_FAM24B	231146_at	0.339846	0.53647	1	NA
uc001lgw.2_C10orf88	219240_s_at	-0.0932272	0.672302	1	NA
uc001lgy.1_PSTK	230129_at	-1.37473	0.0198037	1	NA
uc001lhp.2_OAT	201599_at	-0.199957	0.336681	1	7
uc001lhs.1_LHPP	218523_at	-1.42991	0.0508857	1	NA
uc001lhv.1_FAM53B	203206_at	0.0222191	0.752681	1	NA
uc001lhy.1_METTL10	226631_at	-0.350027	0.410914	1	NA
uc001lib.3_FAM175B	212835_at	-0.417159	0.453409	1	NA
uc001lim.1_AK094354	239483_at	-1.498	0.0461211	1	NA
uc001lio.1_C10orf137	213410_at	-1.54329	0.0331675	1	NA
uc001ljk.2_ADAM12	226777_at	-0.703376	0.346958	1	1
uc001ljt.2_DOCK1	241708_at	1.02912	0.08212	1	7
uc001ljv.1_FAM196A	244435_at	0	1	1	NA
uc001lke.2_MKI67	212021_s_at	-0.135928	0.564456	1	NA
uc001lkm.1_GLRX3	209080_x_at	0.470596	0.043045	1	NA
uc001lmg.1_TUBGCP2	202477_s_at	-0.274475	0.156237	1	NA
uc001lnd.2_MTG1	212767_at	-1.06778	0.0326043	1	NA
uc001lxt.2_ZNF195	204234_s_at	-0.0306722	1	1	NA
uc001lyv.2_STIM1	202764_at	-0.265041	0.579583	1	7
uc001lyw.3_RRM1	201477_s_at	-0.173574	0.53647	1	NA
uc001lyy.1_TRIM21	204804_at	-0.064861	1	1	NA
uc001lzf.1_TRIM68	219405_at	-1.53465	0.0128281	1	NA
uc001mbf.2_TRIM6-TRIM34	221044_s_at	-1.02714	0.0393311	1	NA
uc001mcw.2_SMPD1	216230_x_at	-0.869094	0.0060008	1	NA
uc001mdc.1_APBB1	202652_at	-0.0525473	1	1	7
uc001mfe.2_SYT9	1563658_a_at	0.868811	0.164325	1	NA
uc001mfj.3_PPFIBP2	212841_s_at	-1.70899	0.00824167	1	NA
uc001mfw.2_EIF3F	230479_at	-1.28586	0.0539805	1	NA
uc001mhe.1_TMEM9B	222507_s_at	-0.669897	0.0359502	1	NA
uc001mhw.2_SWAP70	209306_s_at	1.02655	0.0140524	1	NA
uc001mib.2_SBF2	242935_at	0.306612	0.53647	1	NA
uc001mis.1_RNF141	226106_at	-0.631518	0.0176051	1	NA
uc001mja.2_CTR9	200833_s_at	0.629227	0.0102477	1	NA
uc001mjo.2_GALNTL4	1554079_at	0.706335	0.301231	1	NA
uc001mjv.2_DKK3	230508_at	1.73707	0.0611045	1	NA
uc001mki.2_PARVA	222455_s_at	-0.849583	0.236806	1	7
uc001mkp.2_ARNTL	209824_s_at	-0.288169	0.282319	1	6
uc001mkz.2_BTBD10	223174_at	0.607216	0.0415399	1	NA
uc001mlf.3_RRAS2	212590_at	0.717105	0.0539805	1	7
uc001mln.2_PDE3B	214582_at	-1.32517	0.0222616	1	NA
uc001mlr.2_CYP2R1	207786_at	0.616579	0.107544	1	NA
uc001mmo.2_PLEKHA7	228450_at	0.763588	0.15828	1	NA
uc001mmw.2_NUCB2	203675_at	-0.329551	0.53647	1	NA
uc001mne.2_USH1C	205137_x_at	-0.281692	0.409976	1	NA
uc001mnm.2_SERGEF	220482_s_at	-0.0421289	1	1	NA
uc001mnq.2_SAAL1	225614_at	-0.288627	0.513919	1	NA
uc001mpi.2_ZDHHC13	219296_at	-0.349933	0.259381	1	NA
uc001mpm.2_E2F8	219990_at	-0.0429371	0.525643	1	NA
uc001mpx.2_HTATIP2	207180_s_at	-0.966152	0.015969	1	NA
uc001mqb.2_PRMT3	213320_at	-1.39336	0.0569067	1	NA
uc001mqi.2_ANO5	229313_at	-1.78639	0.139806	1	NA
uc001mql.1_FANCF	222713_s_at	-1.02879	0.0365848	1	NA
uc001mqp.3_SVIP	226278_at	0.593279	0.0165998	1	NA
uc001mrh.1_CCDC34	226287_at	-1.24801	0.0375244	1	NA
uc001msx.2_DNAJC24	242562_at	-0.112181	1	1	NA
uc001msy.1_IMMP1L	230556_at	-1.75618	0.0859678	1	NA
uc001mtb.2_ELP4	203829_at	-0.539403	0.126126	1	NA
uc001mtx.2_PRRG4	238513_at	1.80086	0.0602258	1	NA
uc001mub.2_DEPDC7	228293_at	-1.41946	0.0228808	1	NA
uc001muz.2_FBXO3	218432_at	-0.669253	0.0264799	1	NA
uc001mvk.2_NAT10	217884_at	-0.99513	0.0238653	1	NA
uc001mvm.2_CAT	211922_s_at	-1.66151	0.0137379	1	NA
uc001mvs.2_APIP	218698_at	-0.550621	0.0883592	1	NA
uc001mvt.2_PDHX	203067_at	-0.295183	0.0583643	1	NA
uc001mwi.2_TRIM44	217759_at	-0.461389	0.0308508	1	NA
uc001mwk.1_LDLRAD3	234985_at	-0.413705	0.0344317	1	NA
uc001mwn.3_COMMD9	218072_at	-0.961111	0.00758205	1	6
uc001mwp.2_PRR5L	219383_at	-0.470216	0.205189	1	NA
uc001mws.1_TRAF6	205558_at	-0.0229486	1	1	4
uc001mwy.1_C11orf74	228249_at	-0.466157	0.140533	1	NA
uc001mxq.3_HSD17B12	1554122_a_at	-0.545716	0.273432	1	NA
uc001mxs.2_ALKBH3	226127_at	-0.778434	0.0272389	1	NA
uc001mxz.2_EXT2	202012_s_at	0.2898	0.53647	1	NA
uc001ndi.1_CKAP5	212832_s_at	0.0570468	1	1	NA
uc001ndr.2_C11orf49	203257_s_at	-1.20046	0.00836534	1	NA
uc001ngg.2_AGBL2	220390_at	-0.204631	0.541667	1	NA
uc001njt.2_SSRP1	200957_s_at	-0.0648635	1	1	NA
uc001nkm.1_TIMM10	218408_at	-0.595245	0.0383776	1	NA
uc001nkt.1_AK096335	1566152_a_at	0	1	1	NA
uc001nnl.2_FAM111B	1557129_a_at	-0.00579031	0.53647	1	NA
uc001nnn.1_BC028022	235152_at	-0.106626	0.994708	1	NA
uc001nnq.2_FAM111A	218248_at	-0.324297	0.0101613	1	NA
uc001nns.2_DTX4	212611_at	0.833002	0.0335954	1	NA
uc001nog.2_STX3	209238_at	0.187098	0.586844	1	NA
uc001noh.2_MRPL16	217980_s_at	-1.04299	0.0190756	1	NA
uc001nqf.2_PRPF19	203103_s_at	-0.729666	0.0133636	1	NA
uc001nrl.1_TMEM138	223113_at	-1.01381	0.0305154	1	NA
uc001nrn.1_TMEM216	223305_at	-0.301813	0.0259319	1	NA
uc001ntf.3_ASRGL1	218857_s_at	-1.91501	0.000242753	1	NA
uc001nuz.2_ZBTB3	220391_at	-0.314015	0.584423	1	NA
uc001nva.2_POLR2G	202306_at	-0.516531	0.0487426	1	NA
uc001nvf.1_NXF1	220934_s_at	-0.679926	0.221828	1	6
uc001nvh.2_STX5	203330_s_at	-0.299779	0.489513	1	NA
uc001nxk.1_ATL3	223453_s_at	-0.726246	0.53647	1	NA
uc001nxn.2_RTN3	219549_s_at	-0.399703	0.144183	1	NA
uc001nxt.2_C11orf84	227292_at	0.216073	0.370897	1	NA
uc001oij.1_BBS1	218471_s_at	-1.14695	0.00467599	1	NA
uc001oin.1_ZDHHC24	205634_x_at	-0.257391	0.678513	1	NA
uc001ojb.2_RBM4B	209497_s_at	-0.388669	0.164478	1	NA
uc001ojf.2_C11orf80	204922_at	0.21989	0.805644	1	NA
uc001onj.2_CHKA	204266_s_at	-0.531285	0.112977	1	NA
uc001onm.1_SUV420H1	222566_at	-0.907071	0.379386	1	NA
uc001ooc.2_MTL5	219786_at	0.0402106	0.730698	1	NA
uc001opo.2_PPFIA1	210236_at	1.93435	0.0582469	1	NA
uc001oql.2_DHCR7	201790_s_at	0.342451	0.741689	1	NA
uc001oqv.3_FAM86C	65585_at	-1.90271	0.00323242	1	NA
uc001orl.1_NUMA1	200747_s_at	-0.675519	0.062245	1	NA
uc001orr.2_LRTOMT	226717_at	-0.132398	0.511834	1	NA
uc001ort.2_C11orf59	223009_at	-0.663914	0.0131362	1	NA
uc001osj.2_CLPB	221845_s_at	0.448605	0.337257	1	NA
uc001oty.1_FAM168A	212357_at	-0.131724	0.151731	1	NA
uc001ouh.3_MRPL48	218281_at	-0.123139	0.81058	1	NA
uc001ove.2_MGC12965	1554609_at	-1.52672	0.0243873	1	NA
uc001ovf.1_POLD3	212836_at	-0.566421	0.367714	1	NA
uc001ovl.3_RNF169	226739_at	1.0308	0.0539805	1	NA
uc001ovw.2_NEU3	216083_s_at	0.00446485	1	1	NA
uc001oxc.2_UVRAG	203241_at	1.26747	0.0101613	1	NA
uc001oxh.1_PRKRIR	209323_at	-0.414066	0.126273	1	NA
uc001oyh.3_PAK1	230100_x_at	-0.0577301	1	1	7
uc001oyj.2_AQP11	229526_at	-1.99172	0.00915826	1	NA
uc001ozh.2_GAB2	203853_s_at	1.01282	0.0104806	1	7
uc001ozi.2_NARS2	219217_at	-0.741898	0.0282038	1	NA
uc001ozs.2_PRCP	201494_at	-0.0586016	1	1	NA
uc001ozt.2_C11orf82	228281_at	0.0538654	0.53647	1	NA
uc001pae.2_CCDC90B	218288_s_at	-0.362699	0.185067	1	NA
uc001pak.2_DLG2	206253_at	0	1	1	NA
uc001pao.2_TMEM126B	221622_s_at	-0.831852	0.00538651	1	NA
uc001par.2_TMEM126A	223334_at	-0.237841	0.016145	1	NA
uc001pbg.1_CCDC83	237160_at	0	1	1	NA
uc001pbu.2_C11orf73	230326_s_at	-0.028275	1	1	NA
uc001pbz.2_ME3	204663_at	0.569285	0.296689	1	NA
uc001pce.2_FZD4	218665_at	0.458759	0.114031	1	NA
uc001pcf.2_BC041984	1561539_at	0.0994443	1	1	NA
uc001pch.2_TMEM135	222209_s_at	-0.658221	0.0465008	1	NA
uc001pck.3_CTSC	231234_at	1.04022	0.0285556	1	NA
uc001pdn.2_SLC36A4	230874_at	0.420032	0.136551	1	NA
uc001pds.3_C11orf75	219806_s_at	-0.237984	0.625103	1	NA
uc001pem.3_MED17	221517_s_at	-0.344389	0.393443	1	NA
uc001peu.2_MRE11A	205395_s_at	-0.0840486	1	1	NA
uc001pew.2_ANKRD49	219069_at	-0.243519	0.53647	1	NA
uc001pez.2_FUT4	209892_at	0.50684	0.284215	1	NA
uc001pfb.2_AMOTL1	228840_at	0.25072	0.430719	1	NA
uc001pfd.3_CWC15	223067_at	-0.395832	0.117829	1	NA
uc001pfe.2_KDM4D	242788_at	-0.0556925	0.53647	1	NA
uc001pff.2_SFRS2B	213152_s_at	-0.552846	0.040687	1	NA
uc001pfh.2_ENDOD1	212573_at	-1.43105	0.0433928	1	NA
uc001pfn.2_FAM76B	232048_at	1.18793	0.0523314	1	NA
uc001pfu.2_MTMR2	203212_s_at	0.255978	1	1	NA
uc001pfx.3_CCDC82	223301_s_at	0.787473	0.0358548	1	NA
uc001pfy.2_JRKL	206734_at	-0.568115	0.145232	1	NA
uc001pgm.2_KIAA1377	232166_at	-2.53692	0.0165997	1	NA
uc001pgq.2_C11orf70	224463_s_at	-1.35011	0.30497	1	NA
uc001phn.1_DYNC2H1	1565149_at	-0.235177	0.640905	1	NA
uc001phq.2_PDGFD	222860_s_at	-2.49021	0.0442163	1	NA
uc001piz.2_KIAA1826	227418_at	-0.444727	0.228068	1	NA
uc001pjb.2_KBTBD3	228777_at	-0.543496	0.524555	1	NA
uc001pjc.1_AASDHPPT	202169_s_at	-0.946162	0.0297743	1	NA
uc001pjg.1_GUCY1A2	206927_s_at	0	1	1	NA
uc001pjt.2_RAB39	1554800_at	0	1	1	NA
uc001pjv.2_CUL5	203531_at	-0.82838	0.00962782	1	7
uc001pjy.2_ACAT1	205412_at	-1.10754	0.0267725	1	NA
uc001pkh.2_C11orf65	1552988_at	-0.0486624	0.53647	1	NA
uc001pkj.2_KDELC2	225128_at	0.151809	1	1	NA
uc001pkm.2_DDX10	204977_at	1.01863	0.028482	1	NA
uc001pkx.2_FDX1	203646_at	-0.428009	0.0298794	1	NA
uc001plt.2_SIK2	213221_s_at	-1.32188	0.0777078	1	7
uc001plw.1_PPP2R1B	202883_s_at	-1.28765	0.0126333	1	7
uc001pmb.2_ALG9	228817_at	-1.3639	0.0686333	1	NA
uc001pmm.2_DIXDC1	214724_at	-0.350849	0.53647	1	NA
uc001pmo.2_DLAT	213149_at	-1.06517	0.0816929	1	NA
uc001pmw.3_C11orf57	1555803_a_at	-0.594437	0.0755854	1	NA
uc001pnb.1_IL18	206295_at	0.212917	0.478703	1	NA
uc001pnf.2_BCO2	232449_at	-0.108566	0.53647	1	NA
uc001pnj.3_PTS	209694_at	-0.491676	0.0688318	1	NA
uc001pnm.1_CR616845	227115_at	0.354745	0.462594	1	NA
uc001pnu.2_TTC12	219587_at	-1.13835	0.128855	1	NA
uc001poe.2_ZW10	204812_at	-0.106318	0.806885	1	NA
uc001poh.2_USP28	1552678_a_at	-0.522441	0.179196	1	NA
uc001poy.2_REXO2	223989_s_at	-0.400156	0.18787	1	NA
uc001ppi.3_CADM1	209031_at	-0.664096	0.183573	1	NA
uc001ppn.2_BUD13	224504_s_at	0.190775	0.595167	1	NA
uc001ppp.2_ZNF259	200054_at	0.441017	0.0470238	1	NA
uc001ppy.2_SIK3	204156_at	-1.29053	0.00841989	1	NA
uc001pqh.1_SIDT2	56256_at	-0.669001	0.0216044	1	NA
uc001pqr.2_PCSK7	232521_at	-0.0125185	1	1	NA
uc001pqt.2_RNF214	227114_at	0.414143	0.198783	1	NA
uc001pqz.2_BACE1	217904_s_at	-1.64488	0.0151043	1	1
uc001prc.2_CEP164	204251_s_at	-0.348698	0.53647	1	NA
uc001pta.2_MLL	244110_at	-0.868533	0.320981	1	6
uc001pto.1_C11orf60	218483_s_at	-0.200794	0.32909	1	NA
uc001pts.2_PHLDB1	216019_x_at	0.0138486	0.53647	1	NA
uc001pul.2_CCDC84	227208_at	-0.0118964	1	1	NA
uc001pux.3_HYOU1	200825_s_at	-0.0541175	1	1	NA
uc001puz.1_HMBS	203040_s_at	-0.988243	0.0118005	1	NA
uc001pvq.2_HINFP	206495_s_at	-0.319969	0.530387	1	NA
uc001pvw.2_NLRX1	219680_at	-0.640251	0.0338588	1	NA
uc001pwe.2_CBL	225231_at	0.768704	0.0128265	1	7
uc001pxg.2_TMEM136	1554076_s_at	-0.553815	0.0710884	1	NA
uc001pxo.2_TBCEL	227395_at	-1.35772	0.116843	1	NA
uc001pxu.2_SC5DL	215064_at	0.869732	0.267452	1	NA
uc001pxx.2_SORL1	203509_at	0.296558	0.53647	1	NA
uc001pyi.3_UBASH3B	228353_x_at	-0.539588	0.119315	1	4
uc001pym.2_C11orf63	220141_at	0.335448	0.953925	1	NA
uc001pzd.1_ZNF202	204327_s_at	-0.29595	0.656848	1	NA
uc001qak.3_TBRG1	225818_s_at	0.575703	0.194023	1	NA
uc001qan.2_SIAE	223744_s_at	-0.687531	0.64471	1	NA
uc001qap.2_SPA17	205406_s_at	-1.21402	0.0279996	1	NA
uc001qaz.1_C11orf61	221208_s_at	0.589135	0.0901422	1	NA
uc001qbb.2_BC036195	1568888_at	0	1	1	NA
uc001qbm.3_CCDC15	241360_at	0.0121265	1	1	NA
uc001qcb.2_EI24	208289_s_at	-0.47223	0.151461	1	NA
uc001qdc.3_CDON	227526_at	-1.5426	0.201131	1	7
uc001qde.2_RPUSD4	225398_at	-0.18324	0.528087	1	NA
uc001qdf.2_FAM118B	223386_at	-1.67678	0.149226	1	NA
uc001qdl.1_TIRAP	1552804_a_at	-0.175743	0.693227	1	4
uc001qdp.2_DCPS	218774_at	-0.619129	0.0796616	1	NA
uc001qeu.2_C11orf45	1553787_at	-1.41078	0.0210467	1	NA
uc001qfm.2_PRDM10	219515_at	1.28847	0.0339598	1	NA
uc001qgb.3_ZBTB44	225845_at	-0.945333	0.0507494	1	NA
uc001qgk.3_SNX19	202359_s_at	-1.03808	0.0487798	1	NA
uc001qhd.1_NCAPD3	212789_at	-0.0513618	1	1	NA
uc001qhe.2_VPS26B	225483_at	-1.06493	0.031879	1	NA
uc001qhf.2_THYN1	223711_s_at	-1.54514	0.0751785	1	NA
uc001qhk.2_ACAD8	221669_s_at	-1.01459	0.0167171	1	NA
uc001qig.2_CCDC77	224521_s_at	-0.200349	1	1	NA
uc001qis.1_RAD52	205647_at	-0.543739	0.723148	1	NA
uc001qjb.2_ERC1	215606_s_at	-0.918163	0.533124	1	NA
uc001qjh.2_FBXL14	1553683_s_at	-1.01471	0.0328016	1	NA
uc001qjm.2_ADIPOR2	201346_at	-0.490714	0.0288919	1	NA
uc001qjx.1_DCP1B	226093_at	-0.679416	0.0506624	1	NA
uc001qkz.2_FKBP4	200894_s_at	-0.380263	0.170966	1	NA
uc001qlb.1_ITFG2	214148_at	-0.553528	0.53647	1	NA
uc001qlf.2_FOXM1	202580_x_at	0	1	1	NA
uc001qlh.2_C12orf32	225837_at	-1.62266	0.00508257	1	NA
uc001qlj.2_TULP3	205854_at	0.463267	0.100116	1	NA
uc001qlp.2_TSPAN9	220968_s_at	0.190144	0.856529	1	NA
uc001qmp.2_C12orf5	219099_at	0.00391912	1	1	NA
uc001qnc.2_NDUFA9	208969_at	-0.357727	0.0108226	1	NA
uc001qog.3_TAPBPL	218747_s_at	-0.408339	0.613867	1	NA
uc001qok.2_VAMP1	213326_at	-0.0790902	1	1	NA
uc001qoo.2_NCAPD2	201774_s_at	-0.323982	0.0915146	1	NA
uc001qpo.2_CHD4	201182_s_at	-0.242831	1	1	6
uc001qsi.2_LPCAT3	202793_at	-1.26845	0.0312871	1	NA
uc001qsv.2_PEX5	203244_at	-0.656241	0.0745102	1	NA
uc001qtu.2_FOXJ2	203734_at	0.133455	0.55635	1	NA
uc001qtx.2_NECAP1	209300_s_at	-0.734494	0.00706681	1	NA
uc001que.3_FAM66C	1570397_x_at	-0.00274869	0.540487	1	NA
uc001qux.2_RIMKLB	226164_x_at	2.12412	0.0186367	1	NA
uc001qvd.2_PHC1	225958_at	0.714506	0.333922	1	6
uc001qwe.1_CLR	238790_at	1.38777	0.0156949	1	NA
uc001rah.3_LRP6	205606_at	0.220758	0.53647	1	1
uc001rai.1_MANSC1	220945_x_at	-0.599862	0.121666	1	NA
uc001rap.1_CREBL2	201989_s_at	-0.107514	0.420467	1	NA
uc001rbd.2_HEBP1	218450_at	0.584168	0.132496	1	NA
uc001rbi.2_KIAA1467	1559302_at	-0.0223972	0.53647	1	NA
uc001rbr.2_EMP1	201325_s_at	0.2	1	1	NA
uc001rbw.2_ATF7IP	218987_at	-0.0275769	1	1	NA
uc001rcc.1_PLBD1	218454_at	-1.07739	0.135158	1	NA
uc001rct.2_RERG	244745_at	-1.87441	0.267284	1	NA
uc001rdb.2_EPS8	202609_at	-0.596746	0.044272	1	7
uc001rde.2_DERA	218102_at	-0.976388	0.0147006	1	NA
uc001reb.2_PLEKHA5	220952_s_at	-0.2901	0.282319	1	NA
uc001reh.1_PDE3A	236300_at	0.0217215	1	1	NA
uc001rew.2_PYROXD1	213878_at	-0.494505	0.109749	1	NA
uc001rfm.2_CMAS	218111_s_at	0.0344428	1	1	NA
uc001rfq.2_KIAA0528	212943_at	-1.28799	0.00663694	1	NA
uc001rgd.3_BCAT1	214452_at	0.905596	0.118746	1	NA
uc001rgk.2_CASC1	220168_at	-0.237597	0.209087	1	NA
uc001rgn.2_LYRM5	225469_at	-1.05713	0.0279429	1	NA
uc001rgp.1_KRAS	231640_at	-0.297711	0.53647	1	NA
uc001rgz.2_RASSF8	225946_at	1.74367	0.0188646	1	NA
uc001rhg.2_ITPR2	202660_at	0.965922	0.482892	1	NA
uc001rhr.2_STK38L	212572_at	0.680087	0.0851202	1	NA
uc001rij.2_KLHDC5	225963_at	0.838148	0.0936087	1	NA
uc001rjd.2_IPO8	225528_at	-1.0005	0.02416	1	NA
uc001rki.1_DENND5B	243613_at	1.37515	0.0578543	1	NA
uc001rkm.2_C12orf72	1569792_a_at	-0.457564	0.185195	1	NA
uc001rks.2_C12orf35	218614_at	0.405292	0.0484889	1	NA
uc001rlk.3_PKP2	214154_s_at	0.269906	0.138388	1	0
uc001rln.3_ALG10B	242900_at	-0.803045	0.445704	1	NA
uc001rls.1_CPNE8	228365_at	0.815529	0.0166702	1	NA
uc001rmg.3_LRRK2	229584_at	-2.02671	0.0078638	1	NA
uc001rmm.1_CNTN1	227202_at	-2.09936	0.0193084	1	NA
uc001rnr.3_PUS7L	229751_s_at	-1.75771	0.0936075	1	NA
uc001rnt.3_IRAK4	219618_at	-0.668879	0.197953	1	4
uc001roa.2_TWF1	214007_s_at	0.0750925	0.318885	1	NA
uc001rod.2_TMEM117	223594_at	-1.2253	0.00667589	1	NA
uc001rpc.2_SLC38A1	242367_at	0.198378	0.53647	1	NA
uc001rpz.3_RAPGEF3	215027_at	-0.0208045	1	1	NA
uc001rqr.2_TMEM106C	201764_at	-0.355459	0.252508	1	NA
uc001rqw.2_SENP1	1552812_a_at	0.312512	0.656315	1	NA
uc001rrc.2_PFKM	210976_s_at	-0.694565	0.0330012	1	NA
uc001rrh.2_ASB8	226861_at	-0.764567	0.00376118	1	NA
uc001rrx.2_C12orf41	221821_s_at	-0.109505	0.603276	1	NA
uc001rsp.2_FKBP11	219118_at	-0.588057	0.0902963	1	NA
uc001rsr.2_ARF3	200011_s_at	-0.656913	0.0139883	1	NA
uc001rsy.2_PRKAG1	201805_at	-0.255098	0.509998	1	NA
uc001rud.2_SPATS2	222594_s_at	0.780703	0.0256338	1	NA
uc001ruv.1_FMNL3	227844_at	0.415852	0.0922815	1	NA
uc001rvh.2_BCDIN3D	234979_at	-1.49266	0.015644	1	NA
uc001rvs.2_RACGAP1	222077_s_at	0.434529	0.255645	1	NA
uc001rwd.3_LASS5	224951_at	0.108956	0.876532	1	NA
uc001rwk.3_LIMA1	222456_s_at	-1.6236	0.0152541	1	NA
uc001rwv.2_DIP2B	224872_at	-0.487916	0.470988	1	NA
uc001rxm.2_LETMD1	207170_s_at	-0.205659	0.711131	1	NA
uc001rxu.1_CSRNP2	225042_s_at	0.500878	0.0650801	1	NA
uc001rxw.2_TFCP2	209338_at	-1.00028	0.046803	1	NA
uc001rye.1_SMAGP	209679_s_at	-0.248063	0.199678	1	NA
uc001ryl.1_GALNT6	219956_at	-0.34384	0.947904	1	NA
uc001ryw.2_SCN8A	1561820_at	0.305706	0.559719	1	NA
uc001rzn.2_ACVR1B	213198_at	-1.24123	0.0235588	1	1
uc001sbt.1_SPRYD3	225134_at	-0.0680686	1	1	NA
uc001sck.2_ESPL1	210908_s_at	-0.118083	0.536805	1	NA
uc001sdz.2_ATF7	228829_at	-0.396165	0.35919	1	NA
uc001sef.2_CALCOCO1	209002_s_at	-0.617066	0.103106	1	NA
uc001sff.1_SMUG1	218685_s_at	-0.401382	0.418668	1	NA
uc001shi.2_BLOC1S1	202592_at	-0.688215	0.18701	1	NA
uc001shq.2_GDF11	226232_at	0.325649	0.522962	1	NA
uc001sit.3_CDK2	204252_at	0.867975	0.0523675	1	6
uc001sjq.2_ESYT1	208858_s_at	0.0562251	1	1	NA
uc001skb.2_SMARCC2	201320_at	-0.25691	0.634318	1	NA
uc001sks.1_CS	208660_at	0.33144	0.090385	1	NA
uc001slc.2_STAT2	225636_at	-0.606288	0.125696	1	7
uc001slf.2_TIMELESS	203046_s_at	-0.434519	0.53647	1	NA
uc001smd.2_PRIM1	205053_at	-0.621779	0.0757721	1	NA
uc001smk.2_GPR182	1552440_at	0	1	1	NA
uc001sml.1_ZBTB39	205256_at	-0.236439	0.533107	1	NA
uc001smy.2_TMEM194A	212621_at	1.41378	0.0231071	1	NA
uc001sog.2_MARS	213672_at	1.55509	0.170278	1	NA
uc001sot.2_PIP4K2C	218942_at	0.29992	0.263486	1	NA
uc001sow.1_DTX3	235721_at	-0.0806577	1	1	NA
uc001spj.2_OS9	215399_s_at	-0.236848	0.175798	1	NA
uc001sqp.2_XRCC6BP1	227678_at	-0.347158	0.285982	1	NA
uc001sqr.2_LRIG3	226908_at	-0.796672	0.173097	1	NA
uc001srk.3_PPM1H	212686_at	-2.05645	0.0180345	1	NA
uc001srp.1_DPY19L2	238784_at	0	1	1	NA
uc001srq.1_TMEM5	204807_at	-0.9354	0.0713091	1	NA
uc001srw.3_C12orf66	235026_at	-1.12827	0.0541402	1	NA
uc001srx.2_BC042855	233149_at	0.0744713	0.90853	1	NA
uc001ssb.2_XPOT	212160_at	0.567573	0.169503	1	NA
uc001ssl.1_LEMD3	218604_at	-0.000534947	1	1	NA
uc001ssm.2_MSRB3	225782_at	-0.364438	0.699483	1	NA
uc001stc.2_TMBIM4	219206_x_at	-0.779396	0.0337045	1	NA
uc001stz.2_MDM1	213761_at	-1.32649	0.0100764	1	NA
uc001suh.2_SLC35E3	218988_at	-0.355048	0.066499	1	NA
uc001svb.1_CCT2	201946_s_at	-0.184005	0.333435	1	7
uc001svj.1_BC042465	1557606_at	0	1	1	NA
uc001svm.2_RAB3IP	238853_at	-0.604994	0.212637	1	NA
uc001sws.2_TMEM19	226860_at	-0.677503	0.0701604	1	NA
uc001swt.2_RAB21	239329_at	0.274273	0.961262	1	NA
uc001swu.2_TBC1D15	230072_at	-0.398608	0.404385	1	NA
uc001sxk.3_CAPS2	224370_s_at	0.23306	0.794104	1	NA
uc001syd.1_BBS10	219487_at	-1.0639	0.0227977	1	NA
uc001sye.1_OSBPL8	212585_at	0.630297	0.127139	1	NA
uc001syk.1_ZDHHC17	217486_s_at	-0.853563	0.53647	1	NA
uc001syl.1_CSRP2	211126_s_at	1.26187	0.0613842	1	NA
uc001sym.3_E2F7	241725_at	0.00297628	0.538735	1	NA
uc001szj.1_LIN7A	240027_at	-1.78265	0.179016	1	NA
uc001szt.2_TMTC2	235775_at	-1.38045	0.0148529	1	NA
uc001tae.3_ALX1	206837_at	-1.27635	0.00171584	1	NA
uc001taf.1_RASSF9	210335_at	-0.295676	1	1	NA
uc001tao.2_C12orf29	213701_at	-0.265087	0.253514	1	NA
uc001tar.2_CEP290	221683_s_at	-0.522834	0.54549	1	NA
uc001tau.2_TMTC3	226600_at	-0.320182	0.392146	1	NA
uc001tav.2_KITLG	226534_at	-3.43542	0.00413766	1	NA
uc001tck.2_EEA1	204840_s_at	-0.330695	0.53908	1	4
uc001tcs.2_MRPL42	222466_s_at	-0.505297	0.00723858	1	NA
uc001tda.2_CRADD	209833_at	-1.08096	0.0491037	1	NA
uc001tde.2_CCDC41	219644_at	-0.0798982	0.735918	1	NA
uc001tdh.3_LOC144486	237021_at	0	1	1	NA
uc001tdj.2_TMCC3	226489_at	1.44282	0.063877	1	NA
uc001tdl.2_NDUFA12	223244_s_at	-0.53659	0.0582757	1	NA
uc001tdm.3_NR2C1	204791_at	0.273729	0.352725	1	NA
uc001tei.2_NTN4	223315_at	-0.163916	0.845308	1	NA
uc001tek.1_CCDC38	1557620_a_at	0.0265905	0.53647	1	NA
uc001tel.1_AMDHD1	229596_at	-1.24355	0.0033728	1	NA
uc001ten.1_LTA4H	208771_s_at	0.0239106	1	1	NA
uc001teq.2_C12orf55	1560426_at	0	1	1	NA
uc001tev.3_NEDD1	234984_at	-0.199576	0.633538	1	NA
uc001tgq.2_UHRF1BP1L	213118_at	-0.25326	0.108751	1	NA
uc001thn.2_SCYL2	221220_s_at	0.612216	0.15353	1	NA
uc001thu.2_GAS2L3	238756_at	-0.110936	1	1	NA
uc001tia.1_UTP20	209725_at	-0.0278866	1	1	NA
uc001tin.2_CHPT1	230364_at	-1.18124	0.00708005	1	NA
uc001tit.2_GNPTAB	240106_at	-0.337091	0.39822	1	NA
uc001tjg.2_C12orf48	220060_s_at	-0.967415	0.221701	1	NA
uc001tkj.3_HCFC2	219484_at	0.284571	0.791842	1	NA
uc001tkl.1_NFYB	218128_at	-0.891756	0.123973	1	NA
uc001tlb.2_C12orf45	226349_at	0.0969224	0.845454	1	NA
uc001tlc.2_ALDH1L2	1556841_a_at	-0.13121	1	1	NA
uc001tlh.3_C12orf75	225105_at	0.552241	0.00377633	1	NA
uc001tlp.2_POLR3B	219459_at	-0.715296	0.24622	1	NA
uc001tlx.2_RIC8B	229637_at	-0.36387	0.681031	1	NA
uc001tmg.1_MTERFD3	225346_at	-2.13605	0.0277095	1	NA
uc001tmi.3_CRY1	209674_at	0.84731	0.0432271	1	NA
uc001tmk.1_BTBD11	238692_at	-1.36107	0.0140459	1	NA
uc001tmo.1_PWP1	201607_at	-0.372315	0.0237476	1	NA
uc001tmp.2_PRDM4	218329_at	0.0863878	1	1	NA
uc001tmx.1_FICD	219910_at	-0.372069	0.751173	1	NA
uc001tou.2_MMAB	225826_at	-0.826168	0.00640254	1	NA
uc001toy.3_MVK	36907_at	-0.269775	0.274316	1	NA
uc001tpm.2_GLTP	219267_at	0.443622	0.498441	1	NA
uc001tps.2_GIT2	225558_at	-0.681771	0.101904	1	NA
uc001tpx.2_ANKRD13A	224810_s_at	-0.955205	0.0033728	1	NA
uc001tqi.2_IFT81	219372_at	-1.68209	0.0344352	1	NA
uc001trn.3_TCTN1	218584_at	-1.00854	0.0106079	1	NA
uc001tsd.3_FAM109A	229690_at	0.265017	0.439695	1	NA
uc001tst.2_ALDH2	201425_at	0.0736605	0.748675	1	NA
uc001tta.2_MAPKAPK5	212871_at	-0.0963899	0.773524	1	6
uc001ttp.2_TRAFD1	35254_at	-0.51125	0.145293	1	NA
uc001ttv.2_RPL6	200034_s_at	0.0268634	0.964398	1	3
uc001ttx.2_PTPN11	205867_at	0.302305	0.471655	1	7
uc001tug.2_OAS3	218400_at	0.527925	0.781845	1	NA
uc001tve.2_PLBD2	228845_at	-0.0324044	1	1	NA
uc001tvz.1_C12orf49	218867_s_at	-1.05896	0.0848935	1	NA
uc001twg.1_FBXW8	231883_at	-0.769719	0.0578366	1	NA
uc001twk.2_FBXO21	212231_at	-0.544237	0.0294498	1	NA
uc001twq.2_RFC5	203209_at	-1.07399	0.00574762	1	NA
uc001tws.2_VSIG10	242264_at	-2.18812	0.0229891	1	NA
uc001txg.2_PRKAB1	201834_at	0.137474	0.748369	1	NA
uc001txi.1_CIT	242872_at	0.198285	0.53647	1	7
uc001txl.1_CCDC64	228320_x_at	-0.603021	0.53647	1	NA
uc001tyc.2_SIRT4	220047_at	-0.676685	0.0521416	1	NA
uc001tyn.2_COQ5	223114_at	-0.774182	0.00510194	1	NA
uc001tys.2_POP5	204839_at	-1.64337	0.02064	1	NA
uc001tzd.2_SPPL3	224638_at	-0.596644	0.151352	1	NA
uc001tzr.2_P2RX4	204088_at	-0.165495	0.786081	1	NA
uc001uag.2_ANAPC5	208722_s_at	-0.82294	0.02762	1	NA
uc001ubc.3_TMEM120B	219154_at	-0.74848	0.170645	1	NA
uc001uch.1_CLIP1	1558924_s_at	-0.639841	0.398564	1	7
uc001ucn.2_ZCCHC8	218478_s_at	-0.327994	0.284846	1	NA
uc001uda.2_DENR	221509_at	-0.794868	0.142064	1	NA
uc001uey.1_RILPL2	227983_at	-0.977593	0.0671266	1	NA
uc001ufb.1_SNRNP35	205300_s_at	-1.58122	0.00760525	1	NA
uc001ufp.2_TCTN2	206438_x_at	0.172641	0.975736	1	NA
uc001ufr.2_ATP6V0A2	229572_at	-0.759315	0.182681	1	NA
uc001ufw.1_CCDC92	218175_at	0.00192137	1	1	NA
uc001ufz.2_ZNF664	224593_at	0.13007	0.903435	1	NA
uc001ugy.2_DHX37	223364_s_at	-0.82579	0.0610873	1	NA
uc001uhc.2_AACS	218434_s_at	-0.560593	0.0625255	1	NA
uc001uhu.2_SLC15A4	225057_at	0.435948	0.0213055	1	NA
uc001uio.2_STX2	213434_at	1.08988	0.0253894	1	NA
uc001ujl.2_EP400	212375_at	0.486046	0.25341	1	6
uc001uks.1_POLE	216026_s_at	-0.00700014	1	1	NA
uc001ukt.2_PXMP2	219076_s_at	-1.57555	0.009557	1	NA
uc001ukz.1_GOLGA3	226949_at	0.373996	0.167577	1	NA
uc001ulh.2_ZNF605	227822_at	-0.753574	0.202543	1	NA
uc001ull.1_ZNF26	1555325_s_at	-1.1606	0.205992	1	NA
uc001ulo.2_ZNF140	204523_at	0.25585	0.53647	1	NA
uc001ulq.2_ZNF10	229848_at	0.150787	0.53647	1	NA
uc001umh.2_MPHOSPH8	221771_s_at	-0.977266	0.0249377	1	NA
uc001une.2_CRYL1	220753_s_at	-0.458461	0.53647	1	NA
uc001uni.2_IFT88	204703_at	-0.650137	0.109127	1	NA
uc001unm.2_IL17D	227401_at	0	1	1	NA
uc001uno.1_N6AMT2	227054_at	-0.731718	0.0594637	1	NA
uc001unq.3_XPO4	218479_s_at	-0.68113	0.258829	1	NA
uc001unr.3_LATS2	227013_at	0.439463	0.0640205	1	NA
uc001unt.2_SKA3	227165_at	0.0133003	0.53647	1	NA
uc001unw.2_MRP63	204386_s_at	-1.14632	0.00987803	1	NA
uc001unz.1_AK093279	240436_at	0	1	1	NA
uc001uob.2_ZDHHC20	243786_at	-0.206573	0.634368	1	NA
uc001uof.2_EFHA1	212410_at	-0.882796	0.0648536	1	NA
uc001uoi.2_AK054845	1561367_a_at	-0.353545	0.707273	1	NA
uc001uox.3_MIPEP	36830_at	-1.47192	0.0466951	1	NA
uc001uqf.3_MTMR6	214429_at	-0.326235	0.151631	1	NA
uc001uqr.1_CDK8	1553112_s_at	0.453134	0.136496	1	6
uc001ure.2_GTF3A	238880_at	0.702326	0.19829	1	NA
uc001urj.2_MTIF3	223356_s_at	-0.449555	0.144949	1	NA
uc001usj.2_SLC46A3	214719_at	0.460972	0.0818351	1	NA
uc001usp.2_UBL3	201534_s_at	0.18871	0.53782	1	NA
uc001uss.2_KATNAL1	223790_at	0.888978	0.53647	1	NA
uc001uub.1_BRCA2	208368_s_at	0.129463	0.53647	1	NA
uc001uuc.2_N4BP2L1	213375_s_at	0.938473	0.010306	1	NA
uc001uuz.2_RFC3	204127_at	-0.887805	0.0412692	1	NA
uc001uvb.2_NBEA	221207_s_at	-0.933159	0.0524073	1	NA
uc001uvu.1_RFXAP	229431_at	-1.66984	0.0228116	1	NA
uc001uvy.2_ALG5	218203_at	-1.07657	0.00778778	1	NA
uc001uwg.2_FAM48A	226330_s_at	-0.206589	0.64184	1	NA
uc001uxh.2_COG6	232786_at	0.428715	0.53647	1	NA
uc001uxm.3_MRPS31	212604_at	-0.517741	0.0309462	1	NA
uc001uxn.2_SLC25A15	218653_at	-0.453556	0.379791	1	NA
uc001uxq.2_SUGT1L1	1554142_at	0	1	1	NA
uc001uxw.1_KBTBD7	229298_at	-1.9807	0.0512001	1	NA
uc001uyf.2_NARG1L	1555450_a_at	-0.864985	0.0777707	1	NA
uc001uyi.2_C13orf15	218723_s_at	-1.06791	0.530392	1	NA
uc001uyj.2_KIAA0564	212946_at	-0.828792	0.0611838	1	NA
uc001uyl.1_DGKH	1553300_a_at	-0.000724271	1	1	NA
uc001uys.1_AKAP11	203156_at	-0.567636	0.0973225	1	NA
uc001uzn.3_TSC22D1	239123_at	-0.279004	0.817202	1	NA
uc001uzp.2_NUFIP1	205134_s_at	-0.33602	0.552887	1	NA
uc001uzq.2_KIAA1704	226429_at	-1.3969	0.00653066	1	NA
uc001vag.2_SLC25A30	226782_at	-0.388955	0.346901	1	NA
uc001vak.2_COG3	1554339_a_at	-0.623943	0.00848258	1	NA
uc001vas.1_ZC3H13	227536_at	-0.13847	1	1	NA
uc001vbn.2_ESD	228162_at	-0.488646	0.395029	1	NA
uc001vbs.2_SUCLA2	202930_s_at	-0.482248	0.00836534	1	NA
uc001vbw.1_NUDT15	219347_at	-0.579621	0.108736	1	NA
uc001vbz.3_ITM2B	217731_s_at	-0.20833	0.378233	1	NA
uc001vca.2_BC039553	1559544_s_at	-0.0712452	0.53647	1	NA
uc001vcb.2_RB1	211540_s_at	-0.0842601	1	1	6
uc001vch.2_RCBTB2	204759_at	-0.0328038	1	1	NA
uc001vcm.2_FNDC3A	215910_s_at	-0.506084	0.434758	1	NA
uc001vcu.2_CDADC1	223527_s_at	-0.806719	0.12659	1	NA
uc001vdb.2_PHF11	221816_s_at	0.837683	0.0426341	1	NA
uc001vde.1_RCBTB1	218352_at	-0.207863	0.633301	1	NA
uc001vdg.2_EBPL	223306_at	-0.847963	0.0396661	1	NA
uc001vdj.2_KPNA3	221502_at	-0.1696	0.639606	1	6
uc001vdl.2_C13orf1	230151_at	-1.19266	0.00987803	1	NA
uc001vdp.1_TRIM13	203659_s_at	0.414884	0.0198275	1	NA
uc001vfa.3_RNASEH2B	219056_at	-0.928353	0.0784528	1	NA
uc001vfk.2_INTS6	218819_at	-0.404585	0.24463	1	NA
uc001vfp.2_WDFY2	243514_at	1.28036	0.0366568	1	NA
uc001vfs.1_DHRS12	204800_s_at	-0.178937	0.636313	1	NA
uc001vfw.2_ATP7B	204624_at	-0.09175	1	1	NA
uc001vga.2_ALG11	203614_at	-0.717758	0.0151043	1	NA
uc001vgb.2_UTP14C	203614_at	-0.717758	0.0151043	1	NA
uc001vgs.2_VPS36	222478_at	-1.3683	0.061302	1	NA
uc001vht.2_DIAPH3	229097_at	-0.00569093	1	1	NA
uc001vik.2_PCDH9	219737_s_at	0.332762	0.343004	1	NA
uc001viu.2_C13orf37	225578_at	0.406849	0.190668	1	NA
uc001vjl.1_TBC1D4	203387_s_at	-1.99094	0.0122402	1	6
uc001vjn.1_COMMD6	240030_at	-0.0630409	0.740714	1	6
uc001vjq.2_UCHL3	204616_at	0.309936	0.0939325	1	NA
uc001vkc.2_CLN5	214252_s_at	0.287192	0.587842	1	NA
uc001vkd.2_FBXL3	225132_at	-0.0221347	1	1	NA
uc001vkf.2_MYCBP2	1557370_s_at	-0.491291	0.354863	1	NA
uc001vkw.1_RNF219	219303_at	-0.283566	0.53647	1	NA
uc001vlf.2_NDFIP2	224801_at	-1.14164	0.0150652	1	6
uc001vlm.1_AF339814	232848_at	0	1	1	NA
uc001vln.2_SLITRK5	214930_at	-1.45372	0.0205923	1	NA
uc001vlw.2_TGDS	208249_s_at	-0.518838	0.0332072	1	NA
uc001vly.2_GPR180	1556021_at	-0.626618	0.428789	1	NA
uc001vmk.2_DZIP1	204557_s_at	-0.413329	0.315323	1	NA
uc001vmt.2_UGGT2	1555561_a_at	0.448387	0.276988	1	NA
uc001vnd.2_RAP2A	221830_at	0.553138	0.0736767	1	7
uc001vnj.2_FARP1	201911_s_at	0.606551	0.271712	1	NA
uc001vnt.2_DOCK9	212538_at	-0.666381	0.529983	1	7
uc001voa.3_UBAC2	224298_s_at	-0.0269034	0.962197	1	NA
uc001voo.2_PCCA	203860_at	-1.27448	0.029842	1	NA
uc001vot.2_TMTC4	225666_at	-1.12963	0.0590734	1	NA
uc001vox.1_NALCN	242880_at	0.0526967	0.53647	1	NA
uc001vpb.2_ITGBL1	214927_at	0	1	1	NA
uc001vpo.2_C13orf27	213346_at	-0.44383	0.249162	1	NA
uc001vqi.2_EFNB2	202669_s_at	0.43509	0.279758	1	NA
uc001vqq.2_ABHD13	235348_at	-0.529758	0.307925	1	NA
uc001vrd.2_CARS2	218153_at	-0.853646	0.0589077	1	NA
uc001vse.1_TUBGCP3	203690_at	-0.938535	0.0287669	1	NA
uc001vtr.1_DCUN1D2	219116_s_at	0.101646	1	1	NA
uc001vtu.3_TMCO3	220240_s_at	-0.664551	0.30018	1	NA
uc001vtw.2_TFDP1	212330_at	-0.320306	0.490815	1	NA
uc001vul.1_CDC16	202717_s_at	-0.227914	0.0905588	1	6
uc001vup.2_UPF3A	206959_s_at	-0.0868548	0.918011	1	NA
uc001vwt.2_TTC5	1558605_at	-2.85243	0.0339341	1	NA
uc001vxc.2_PARP2	214086_s_at	-0.0303617	1	1	NA
uc001vxe.2_TEP1	228670_at	-0.832556	0.0634543	1	NA
uc001wbc.2_METTL3	242111_at	0.830942	0.538906	1	NA
uc001whg.2_RBM23	219816_s_at	-0.780149	0.0082008	1	NA
uc001whm.1_PRMT5	1564520_s_at	-0.816148	0.0187552	1	7
uc001wht.2_HAUS4	218383_at	-0.357959	0.120649	1	NA
uc001wih.2_C14orf93	219009_at	-0.541576	0.0205275	1	NA
uc001wja.2_HOMEZ	231868_at	-0.0252917	0.583788	1	NA
uc001wla.2_DHRS4	218021_at	-0.609623	0.0756857	1	NA
uc001wqh.2_PRKD1	205880_at	-1.19686	0.0194105	1	7
uc001wqp.2_COCH	205229_s_at	0.58173	0.197027	1	1
uc001wri.2_BC041327	1570226_at	0	1	1	NA
uc001wrj.2_C14orf126	1553801_a_at	-1.19982	0.0672886	1	NA
uc001wrk.3_NUBPL	220176_at	-1.21867	0.0746988	1	NA
uc001wsf.1_SNX6	217789_at	0.48456	0.0947858	1	6
uc001wsh.3_CFL2	233496_s_at	0.363394	0.0306492	1	7
uc001wss.2_PPP2R3C	218852_at	0.358263	0.391827	1	NA
uc001wsy.1_KIAA0391	208805_at	-0.0743106	0.744128	1	NA
uc001wtj.2_RALGAPA1	213049_at	0.0946244	1	1	NA
uc001wtl.2_BRMS1L	226580_at	-0.459695	0.293937	1	NA
uc001wtm.2_MBIP	218411_s_at	-0.10079	1	1	NA
uc001wtz.1_SLC25A21	220474_at	0	1	1	NA
uc001wua.2_BC053597	230307_at	-0.205616	1	1	NA
uc001wuc.2_MIPOL1	1552573_s_at	-0.327443	0.220193	1	NA
uc001wuf.2_FOXA1	237086_at	-0.840009	0.552863	1	NA
uc001wvk.2_FBXO33	226970_at	1.00992	0.0320411	1	NA
uc001wvo.2_C14orf28	235369_at	-0.582676	0.309004	1	NA
uc001wwu.2_POLE2	205909_at	0	1	1	NA
uc001www.2_KLHDC1	1552733_at	-1.00759	0.11486	1	NA
uc001wxs.3_SOS2	217576_x_at	1.07268	0.108736	1	7
uc001wxu.2_L2HGDH	224460_s_at	-1.71897	0.00999874	1	NA
uc001wxw.1_ATP5S	239859_x_at	-1.62942	0.136573	1	NA
uc001wyb.2_MAP4K5	203553_s_at	-0.140854	0.92078	1	NA
uc001wyi.2_NIN	224303_x_at	0.676048	0.0347795	1	8
uc001wyx.3_TRIM9	209859_at	1.38427	0.0657272	1	NA
uc001wzs.2_TXNDC16	226747_at	-0.278526	0.926929	1	NA
uc001xai.2_DDHD1	225970_at	-0.431379	0.44551	1	NA
uc001xap.2_CDKN3	209714_s_at	-0.954572	0.0103501	1	NA
uc001xay.2_CGRRF1	204605_at	-0.0969379	1	1	NA
uc001xbi.1_GCH1	204224_s_at	0.640519	0.070982	1	NA
uc001xbs.2_DLGAP5	203764_at	-0.016192	1	1	NA
uc001xbx.1_KIAA0831	204568_at	0.693251	0.0411386	1	NA
uc001xch.2_PELI2	219132_at	-1.51846	0.00377633	1	4
uc001xcm.2_C14orf101	219757_s_at	-1.07977	0.0118473	1	NA
uc001xcx.3_NAT12	231039_at	-0.0200306	1	1	NA
uc001xdf.2_ACTR10	222230_s_at	-0.512816	0.072589	1	NA
uc001xdz.1_DAAM1	216060_s_at	3.42497	0.0115201	1	7
uc001xes.2_DHRS7	236332_at	-0.777183	0.0845347	1	NA
uc001xew.3_PPM1A	210407_at	1.08399	0.0842713	1	6
uc001xfb.3_SIX1	228347_at	-0.329448	0.612253	1	NA
uc001xfc.2_SIX4	229796_at	0.800215	0.0525259	1	NA
uc001xfd.2_MNAT1	203565_s_at	-0.343124	0.0187973	1	NA
uc001xfg.1_SLC38A6	214830_at	-0.88004	0.0811691	1	NA
uc001xfn.2_PRKCH	218764_at	-1.67657	0.00836534	1	NA
uc001xgd.1_PPP2R5E	227630_at	-0.553353	0.169683	1	NA
uc001xgj.2_SGPP1	223391_at	-0.124925	0.69077	1	NA
uc001xgl.2_SYNE2	202761_s_at	-0.481783	0.615517	1	NA
uc001xhb.2_MTHFD1	202309_at	-0.841257	0.00670291	1	NA
uc001xhd.3_AKAP5	207800_at	0.00757746	0.53647	1	7
uc001xhk.3_HSPA2	211538_s_at	0.507137	0.0700646	1	NA
uc001xhz.2_RAB15	221810_at	-0.887498	0.0104729	1	NA
uc001xia.2_FNTB	225851_at	-0.581529	0.00769748	1	NA
uc001xif.1_MAX	209331_s_at	-0.458718	0.0139798	1	6
uc001xip.2_FUT8	203988_s_at	-0.182838	0.53647	1	NA
uc001xix.2_GPHN	220773_s_at	-0.390637	0.344948	1	7
uc001xjl.1_PLEKHH1	225727_at	0.202725	0.883296	1	NA
uc001xjr.1_PIGH	209625_at	-0.240138	0.53647	1	NA
uc001xjs.2_ARG2	203946_s_at	0.667688	0.53647	1	NA
uc001xjt.2_VTI1B	225926_at	-0.300058	0.281311	1	NA
uc001xkp.2_DCAF5	224696_s_at	-0.286572	0.18139	1	NA
uc001xmb.2_COX16	217645_at	-1.0806	0.0193746	1	NA
uc001xmc.3_SYNJ2BP	219156_at	-0.516782	0.0483875	1	NA
uc001xmi.2_TTC9	213174_at	0.609687	0.0442924	1	NA
uc001xml.2_MAP3K9	213927_at	0.396689	0.412622	1	NA
uc001xmo.2_PCNX	213159_at	0.672433	0.422058	1	NA
uc001xng.2_DCAF4	226938_at	-0.437659	0.203699	1	NA
uc001xnm.2_ZFYVE1	223388_s_at	0.521527	0.120301	1	NA
uc001xnr.2_PSEN1	238816_at	0.267023	0.128304	1	1
uc001xph.2_COQ6	218760_at	-0.599978	0.0737205	1	NA
uc001xpo.2_ALDH6A1	221590_s_at	-2.48695	0.0187223	1	NA
uc001xpp.2_LIN52	228583_at	-0.214702	0.737753	1	NA
uc001xpr.2_ABCD4	203981_s_at	0.00111296	1	1	NA
uc001xpy.2_NPC2	200701_at	0.145496	0.735619	1	NA
uc001xpz.2_ISCA2	226007_at	-0.710925	0.0991716	1	NA
uc001xrd.1_MLH3	205260_s_at	0.52017	0.53647	1	NA
uc001xrh.2_FAM164C	220107_s_at	-0.036544	0.654419	1	NA
uc001xrl.2_NEK9	212299_at	-1.03046	0.017707	1	NA
uc001xrs.2_FLVCR2	1569536_at	0.313209	0.601559	1	NA
uc001xrt.2_C14orf1	217188_s_at	-0.877514	0.0289552	1	NA
uc001xrx.2_TTLL5	214672_at	-0.585991	0.0178951	1	NA
uc001xsv.2_ANGEL1	213099_at	-0.38469	0.0444766	1	NA
uc001xtd.2_KIAA1737	225623_at	-0.796519	0.0331675	1	NA
uc001xti.2_POMT2	225560_at	0.0977384	0.705643	1	NA
uc001xtj.2_GSTZ1	209531_at	-0.178128	0.53647	1	NA
uc001xto.1_TMED8	225343_at	-0.199924	0.283349	1	NA
uc001xtq.1_C14orf174	1557681_s_at	-0.00120142	1	1	NA
uc001xub.2_SPTLC2	203127_s_at	0.928075	0.081006	1	NA
uc001xui.2_ADCK1	227482_at	-0.567376	0.429497	1	NA
uc001xvf.1_GTF2A1	225433_at	-0.393415	0.445704	1	NA
uc001xvt.2_GALC	211810_s_at	-0.632346	0.0977625	1	NA
uc001xwq.2_SPATA7	234929_s_at	-0.44249	0.0806991	1	NA
uc001xwv.3_PTPN21	1320_at	0.974097	0.0511077	1	NA
uc001xxi.2_TTC8	226120_at	-0.207465	0.53647	1	NA
uc001xxt.2_C14orf143	214264_s_at	-0.774734	0.171562	1	NA
uc001xxz.2_TDP1	219715_s_at	-0.76117	0.0485669	1	NA
uc001xyf.2_PSMC1	204219_s_at	-0.0760988	0.769796	1	NA
uc001xyi.1_C14orf102	227575_s_at	-0.541508	0.516314	1	NA
uc001xyl.1_CALM1	211985_s_at	-0.451722	0.0728426	1	6
uc001xyp.2_TTC7B	226152_at	0.741476	0.0320411	1	NA
uc001xys.2_RPS6KA5	204633_s_at	-0.613663	0.230084	1	6
uc001xze.2_C14orf159	218298_s_at	-0.890505	0.00768077	1	NA
uc001yac.3_ATXN3	235240_at	-0.745966	0.0651494	1	NA
uc001yaw.2_LGMN	201212_at	0.221907	0.114912	1	NA
uc001ybj.2_MOAP1	212508_at	-0.320963	0.447388	1	4
uc001ybl.1_C14orf142	223273_at	-0.947048	0.0165545	1	NA
uc001ybm.3_UBR7	218108_at	-0.553834	0.0262789	1	NA
uc001ybo.2_BTBD7	224943_at	-0.215416	0.303592	1	NA
uc001ycq.2_IFI27L2	223626_x_at	-0.12701	1	1	NA
uc001yef.2_CLMN	225759_x_at	-1.25297	0.0277095	1	NA
uc001yff.3_DKFZp761F2014	231859_at	-0.358713	0.208559	1	NA
uc001yfi.2_ATG2B	219164_s_at	-2.01399	0.064082	1	NA
uc001yfn.2_AK7	1553734_at	-1.53947	0.00762659	1	NA
uc001yft.2_VRK1	203856_at	-0.581287	0.251495	1	6
uc001ygs.2_EML1	204796_at	-0.38051	0.537314	1	NA
uc001yhl.1_WARS	200628_s_at	0.150468	0.848452	1	NA
uc001ykk.2_PPP2R5C	1554364_at	2.52638	0.0160004	1	NA
uc001ylm.2_RAGE	205130_at	-0.322881	0.713091	1	6
uc001ylv.1_CINP	217598_at	-0.743952	0.10965	1	NA
uc001ylw.1_TECPR2	204308_s_at	-0.5948	0.0440193	1	NA
uc001ymb.2_RCOR1	212612_at	-0.2758	0.252508	1	NA
uc001ymi.1_CDC42BPB	217849_s_at	0.0224318	1	1	NA
uc001yof.1_PPP1R13B	216347_s_at	-0.128969	0.882274	1	NA
uc001yth.3_HERC2P3	215847_at	0	1	1	NA
uc001yus.2_CYFIP1	208923_at	0.434161	0.0261602	1	7
uc001yvc.2_NIPA1	225752_at	1.14179	0.0100954	1	NA
uc001yvg.2_WHAMML1	213908_at	0.24598	0.888992	1	NA
uc001yvr.2_HERC2P3	217317_s_at	-0.168792	0.856063	1	NA
uc001ywy.1_SNURF	206042_x_at	-0.302832	0.208735	1	NA
uc001zaz.2_GABRB3	227690_at	-1.59869	0.0326559	1	NA
uc001zbj.2_HERC2	217902_s_at	-0.587485	0.108974	1	NA
uc001zff.2_MTMR15	203678_at	-0.946111	0.12535	1	NA
uc001zfh.1_MTMR10	225810_at	-0.223316	0.386299	1	NA
uc001zgs.1_BC037839	234423_x_at	-0.0775471	0.692361	1	NA
uc001zhj.2_AVEN	219366_at	0.0165591	1	1	NA
uc001zhp.2_C15orf29	232094_at	1.63234	0.050056	1	NA
uc001ziv.2_AQR	228694_at	-0.981226	0.127869	1	NA
uc001zja.2_ATPBD4	238662_at	-0.921134	0.0410859	1	NA
uc001zjc.2_BC025664	240523_at	0.0124434	0.53647	1	NA
uc001zje.3_C15orf41	224486_s_at	-1.25872	0.0965514	1	NA
uc001zkc.2_FAM98B	225086_at	-0.103242	0.83459	1	NA
uc001zkh.2_THBS1	201110_s_at	0.558806	0.827141	1	1
uc001zkm.1_EIF2AK4	225164_s_at	-0.533973	0.125763	1	NA
uc001zkx.3_BUB1B	203755_at	-0.106184	1	1	NA
uc001zlf.1_AL832909	225567_at	-0.080436	0.739699	1	NA
uc001zll.2_C15orf23	225300_at	0.0876549	0.594792	1	NA
uc001zma.1_C15orf57	1560814_a_at	-0.317816	0.53647	1	NA
uc001zmi.3_RAD51	205024_s_at	-0.23741	0.53647	1	0
uc001zmp.1_FAM82A2	218126_at	-0.715648	0.0709069	1	NA
uc001zmz.2_PPP1R14D	220082_at	-0.208495	0.821838	1	NA
uc001zne.2_VPS18	223346_at	-0.251963	0.251191	1	NA
uc001zni.2_INO80	229356_x_at	-0.413849	0.455229	1	NA
uc001znp.2_OIP5	213599_at	-0.00158786	0.62793	1	NA
uc001znr.3_NUSAP1	219978_s_at	0.981083	0.0676324	1	NA
uc001zny.2_RTF1	212301_at	-0.578438	0.0287601	1	NA
uc001zod.2_RPAP1	218441_s_at	-0.316394	0.708396	1	NA
uc001zok.3_MAPKBP1	213394_at	0.232609	0.38925	1	NA
uc001zoo.3_JMJD7-PLA2G4B	219095_at	0.384989	0.343004	1	NA
uc001zot.2_EHD4	209536_s_at	1.06231	0.0537995	1	NA
uc001zpc.2_VPS39	212156_at	-0.645099	0.283029	1	NA
uc001zqc.2_LRRC57	229232_at	-0.125082	1	1	NA
uc001zqe.2_HAUS2	220071_x_at	0.268938	0.53647	1	NA
uc001zql.2_CDAN1	228516_at	-0.0495847	1	1	NA
uc001zqm.2_BC037861	1561705_at	0.0330205	0.537314	1	NA
uc001zqo.2_TTBK2	1557073_s_at	0.787194	0.0114327	1	NA
uc001zqq.2_UBR1	226921_at	-0.656184	0.034322	1	NA
uc001zqr.2_TMEM62	218776_s_at	-0.476583	0.0897494	1	NA
uc001zrg.2_LCMT2	204012_s_at	-1.15031	0.0240243	1	NA
uc001zrk.1_ZSCAN29	226562_at	-0.521022	0.081373	1	NA
uc001zrn.2_TUBGCP4	211337_s_at	-0.523846	0.275978	1	0
uc001zrr.3_TP53BP1	203050_at	-0.223437	0.539165	1	6
uc001zrw.2_HISPPD2A	1555255_a_at	-0.278813	0.19543	1	NA
uc001zsh.2_CATSPER2	217588_at	0	1	1	NA
uc001zsu.2_PDIA3	229453_at	-0.14585	0.958485	1	NA
uc001zsw.1_ELL3	219518_s_at	-0.271353	0.651206	1	NA
uc001zti.1_WDR76	205519_at	-0.1475	0.883145	1	NA
uc001ztl.2_FRMD5	230831_at	1.45513	0.024879	1	NA
uc001ztp.2_CASC4	224619_at	-0.303503	0.0981041	1	NA
uc001ztx.2_SPG11	203513_at	-0.852079	0.0372395	1	NA
uc001zul.3_SORD	201562_s_at	-0.387528	0.390754	1	NA
uc001zuy.2_SHF	228922_at	0.198448	0.858931	1	NA
uc001zvj.2_SLC30A4	227193_at	-2.07984	0.0112268	1	NA
uc001zvq.2_PLDN	222826_at	-0.245809	0.53647	1	NA
uc001zwi.3_MYEF2	222771_s_at	0.585821	0.195869	1	NA
uc001zws.2_DUT	208955_at	-0.952868	0.082132	1	7
uc001zwx.1_FBN1	202766_s_at	-0.245774	0.722203	1	1
uc001zwy.2_CEP152	239413_at	-0.303264	0.148886	1	NA
uc001zxb.1_SHC4	235238_at	0	1	1	NA
uc001zxc.1_EID1	208670_s_at	-0.90008	0.0167543	1	NA
uc001zxd.1_SECISBP2L	212451_at	-0.835219	0.53647	1	NA
uc001zxh.2_COPS2	209838_at	-0.315262	0.0974097	1	6
uc001zxl.2_C15orf33	1553799_at	0	1	1	NA
uc001zxs.2_DTWD1	229984_at	-0.801853	0.10348	1	NA
uc001zxw.2_SLC27A2	205769_at	-1.52724	0.00782944	1	NA
uc001zyt.3_TRPM7	223324_s_at	0.32737	0.112086	1	NA
uc001zyx.1_AP4E1	228164_at	-0.227112	0.274682	1	NA
uc002abf.2_DMXL2	212820_at	-0.450354	0.37994	1	NA
uc002aby.2_MYO5A	227761_at	-1.54132	0.131042	1	7
uc002acg.3_KIAA1370	225327_at	-1.31699	0.000772262	1	NA
uc002acv.1_CCPG1	221156_x_at	-0.504133	0.0951366	1	NA
uc002adf.1_PYGO1	239741_at	0.470379	0.173514	1	8
uc002adg.2_PRTG	229073_at	-0.974228	0.123746	1	NA
uc002adr.2_MNS1	219703_at	0.148831	0.675023	1	NA
uc002adu.2_ZNF280D	239107_at	-0.610136	0.0013836	1	NA
uc002aeh.2_BC015433	1569847_at	-0.0834149	0.537341	1	NA
uc002aem.2_GCOM1	228568_at	-0.906543	0.18713	1	NA
uc002afz.2_CCNB2	202705_at	0.337043	1	1	NA
uc002agc.2_FAM81A	241503_at	0.0014173	0.970209	1	NA
uc002agg.2_GTF2A2	202678_at	-0.593245	0.0475495	1	NA
uc002agz.2_VPS13C	235023_at	1.75839	0.0777435	1	NA
uc002alw.2_LACTB	1552485_at	0.959233	0.0439548	1	NA
uc002alz.2_RAB8B	226633_at	0.571202	0.0209199	1	7
uc002ama.2_APH1B	226358_at	-0.940032	0.0244096	1	NA
uc002amp.2_HERC1	218306_s_at	-0.310204	0.30497	1	NA
uc002anf.2_CSNK1G1	231920_s_at	-0.513759	0.483547	1	NA
uc002anm.2_TRIP4	203732_at	-0.115746	0.156229	1	6
uc002ano.2_OAZ2	201365_at	-0.386134	0.0643117	1	0
uc002ant.2_PIF1	1555591_at	-0.0188823	0.215126	1	NA
uc002aoe.2_SPG21	217827_s_at	-0.637454	0.0794283	1	NA
uc002aof.3_MTFMT	235689_at	-1.00468	0.029363	1	NA
uc002aoq.2_PARP16	219034_at	-0.450109	0.0221427	1	NA
uc002aox.2_DPP8	226343_at	-0.586403	0.0796616	1	NA
uc002apc.2_PTPLAD1	222404_x_at	-0.362463	0.103001	1	NA
uc002apd.2_C15orf44	221265_s_at	-0.853189	0.00398806	1	NA
uc002apr.2_TIPIN	219258_at	-0.993796	0.0612236	1	NA
uc002aqs.2_C15orf61	229742_at	-0.379456	0.0438188	1	NA
uc002aqu.2_MAP2K5	210482_x_at	-0.150238	0.919153	1	NA
uc002aqz.2_PIAS1	217863_at	-1.05303	0.00485798	1	6
uc002arf.2_CLN6	218161_s_at	-0.64978	0.0317832	1	NA
uc002ary.1_GLCE	213552_at	-0.785551	0.0420972	1	NA
uc002asb.2_KIF23	204709_s_at	0.402161	1	1	NA
uc002asv.2_THAP10	219596_at	-1.10396	0.00328521	1	NA
uc002asw.2_LRRC49	219338_s_at	1.06073	0.154806	1	NA
uc002ata.2_CT62	214418_at	0	1	1	NA
uc002atl.3_MYO9A	226203_at	-1.28216	0.0440734	1	NA
uc002atp.2_SENP8	228398_at	-2.02975	0.0139415	1	NA
uc002aun.3_HEXA	201765_s_at	-0.524664	0.0597898	1	NA
uc002avf.3_ADPGK	224455_s_at	-0.540242	0.0793506	1	NA
uc002avm.3_NEO1	225270_at	-0.369451	0.100293	1	NA
uc002avv.1_CD276	224859_at	0.39416	0.143199	1	NA
uc002axy.1_UBL7	225063_at	0.277973	0.349391	1	NA
uc002aym.2_EDC3	219207_at	0.55138	0.0659593	1	NA
uc002azb.1_SCAMP2	218143_s_at	-0.374884	0.253142	1	NA
uc002azk.1_SCAMP5	212699_at	0	1	1	NA
uc002bal.2_PTPN9	202958_at	0.15401	0.668661	1	NA
uc002bbk.2_FBXO22	225734_at	-0.420202	0.0768106	1	NA
uc002bbt.2_ETFA	201931_at	-0.317131	0.136557	1	NA
uc002bcd.2_RCN2	201485_s_at	-0.626278	0.0276367	1	NA
uc002bcj.2_TSPAN3	230282_at	0.353204	0.544854	1	NA
uc002bcr.2_HMG20A	218152_at	-0.413912	0.120872	1	NA
uc002bdd.2_IDH3A	202070_s_at	-0.894695	0.0880047	1	NA
uc002bdn.2_WDR61	221531_at	-0.754739	0.089807	1	NA
uc002bdy.2_CHRNA5	206533_at	-0.513095	0.416135	1	NA
uc002beu.2_TMED3	208837_at	0.212152	0.619708	1	NA
uc002bex.3_MTHFS	203433_at	-0.387036	0.451017	1	NA
uc002bfa.3_ST20	217104_at	1.11133	0.318124	1	NA
uc002bfm.1_FAH	202862_at	-0.588278	0.00328521	1	NA
uc002bfr.2_ARNT2	202986_at	-0.45618	0.480594	1	0
uc002bfw.1_KIAA1199	212942_s_at	-0.664185	0.361429	1	NA
uc002bfy.1_MESDC2	224675_at	-1.05143	0.0128342	1	NA
uc002bgm.2_STARD5	213820_s_at	0.0288493	1	1	NA
uc002bgt.1_EFTUD1	218973_at	0.876226	0.0156157	1	NA
uc002bgv.2_FAM154B	1556158_at	0.0121827	1	1	NA
uc002bhh.3_LOC80154	220602_s_at	0.407695	0.23493	1	NA
uc002bje.2_WHAMM	228953_at	0.758046	0.0156157	1	NA
uc002bjk.1_BC044934	1559180_at	0	1	1	NA
uc002bjs.1_HDGFRP3	216693_x_at	0.693785	0.0442798	1	NA
uc002bjt.1_BNC1	206581_at	0.0169337	0.546074	1	NA
uc002bkc.3_LOC388152	220602_s_at	0.407695	0.23493	1	NA
uc002bkr.2_ZSCAN2	231188_at	-0.785973	0.0406875	1	NA
uc002bks.2_SCAND2	215670_s_at	-0.0958855	0.53647	1	NA
uc002bld.2_ZNF592	204473_s_at	1.11615	0.0891465	1	NA
uc002blo.2_BC096759	223327_x_at	0.431391	0.295614	1	NA
uc002bly.2_KLHL25	210307_s_at	0.643993	0.0586711	1	NA
uc002bml.2_MRPS11	211595_s_at	-0.495084	0.0572272	1	NA
uc002bmq.2_DET1	219641_at	-1.81139	0.0113017	1	NA
uc002bng.3_MFGE8	210605_s_at	0.376515	0.228312	1	NA
uc002bnr.3_POLG	203366_at	0.754347	0.0176372	1	NA
uc002boe.2_C15orf42	232475_at	0.262782	0.53647	1	NA
uc002bof.2_KIF7	229405_at	0	1	1	NA
uc002boi.2_PEX11A	205161_s_at	-1.97946	0.00654891	1	NA
uc002boj.2_WDR93	232620_at	-0.19024	0.53647	1	NA
uc002bos.3_C15orf38	217548_at	-0.219714	0.820829	1	NA
uc002bpp.2_CRTC3	232879_at	0.304247	1	1	NA
uc002bpr.2_BLM	205733_at	0	1	1	NA
uc002bqx.2_SLCO3A1	219229_at	0.96946	0.0388477	1	8
uc002bvf.2_MEF2A	212535_at	-0.284184	0.0473222	1	NA
uc002bvl.2_LYSMD4	228954_at	0.119833	0.805812	1	NA
uc002bwr.2_LRRK1	219441_s_at	0.32319	0.861375	1	NA
uc002bwt.1_CHSY1	203044_at	0.123212	0.746968	1	NA
uc002bxm.2_TARSL2	227611_at	-0.57914	0.0368575	1	NA
uc002cfr.2_C16orf35	203289_s_at	0.292177	0.374368	1	NA
uc002cgf.2_ITFG3	224749_at	-0.548085	0.0135632	1	NA
uc002ckj.2_LMF1	1569048_s_at	-0.405032	0.506401	1	NA
uc002clq.2_UNKL	229908_s_at	0.796944	0.127084	1	NA
uc002cqc.1_ABCA17	231164_at	-1.50808	0.196225	1	NA
uc002cqd.1_CCNF	204826_at	-0.199689	0.949089	1	NA
uc002cuk.2_ZNF200	207338_s_at	-0.297407	0.137928	1	NA
uc002cuq.2_ZNF263	232089_at	-0.305762	0.12474	1	NA
uc002cut.3_ZNF75A	227670_at	-0.688178	0.143336	1	NA
uc002cux.3_ZNF434	218937_at	-0.359363	0.327589	1	NA
uc002cvc.2_ZNF174	210290_at	-0.897389	0.149747	1	NA
uc002cvk.1_CLUAP1	204576_s_at	-1.50474	0.0155922	1	NA
uc002cvv.2_CREBBP	202160_at	-0.213874	0.684205	1	6
uc002cvx.2_ADCY9	204497_at	-1.33155	0.0230591	1	NA
uc002cwa.1_AK094828	229592_at	-0.698688	0.625434	1	NA
uc002cwh.3_CORO7	218969_at	-0.408266	0.0385128	1	NA
uc002cyb.2_UBN1	209088_s_at	-0.658313	0.531893	1	NA
uc002cyg.2_NAGPA	205090_s_at	-0.936888	0.00987803	1	NA
uc002cym.2_ALG1	236626_at	-1.47991	0.0954022	1	NA
uc002cyo.2_FAM86A	222013_x_at	-0.946286	0.0572272	1	NA
uc002cyz.2_C16orf68	218945_at	-0.668794	0.0659593	1	NA
uc002czx.2_EMP2	204975_at	1.30726	0.145074	1	NA
uc002daa.1_NUBP1	203978_at	-0.582559	0.0864205	1	NA
uc002dal.2_DEXI	203733_at	0.0283879	1	1	NA
uc002daw.1_C16orf75	226456_at	0	1	1	NA
uc002dbb.2_LITAF	200706_s_at	0.301719	0.319814	1	NA
uc002dbg.1_TXNDC11	223325_at	-0.194401	0.334105	1	NA
uc002dbw.1_RUNDC2A	232485_at	0.0146613	1	1	NA
uc002dca.3_CPPED1	218610_s_at	0.0641292	1	1	NA
uc002dce.2_ERCC4	235215_at	-0.628032	0.0196127	1	NA
uc002dcg.2_MKL2	218259_at	-0.320358	0.242077	1	NA
uc002dcu.2_URG7	214033_at	-0.942506	0.0458149	1	NA
uc002dcv.2_NOMO1	221853_s_at	0.293479	0.0216116	1	NA
uc002dda.3_PDXDC1	1555347_at	0.727458	0.438045	1	NA
uc002ddd.2_NTAN1	213062_at	0.755714	0.0583735	1	NA
uc002ddr.2_KIAA0430	1558697_a_at	-0.512003	0.508539	1	NA
uc002dds.2_NDE1	222625_s_at	1.038	0.265851	1	NA
uc002dec.1_C16orf63	225087_at	-0.73795	0.0361571	1	NA
uc002den.3_ABCC6	215559_at	-1.65073	0.0112268	1	NA
uc002deq.2_NOMO3	221853_s_at	0.293479	0.0216116	1	NA
uc002dfe.2_NOMO2	221853_s_at	0.293479	0.0216116	1	NA
uc002dfg.2_ABCC6P1	214033_at	-0.942506	0.0458149	1	NA
uc002dfq.2_TMC7	220021_at	-0.0629105	1	1	NA
uc002dfr.2_COQ7	210820_x_at	-1.57357	0.0197981	1	NA
uc002dfw.2_SYT17	205613_at	-0.436352	0.137384	1	NA
uc002dgc.3_TMC5	240304_s_at	-3.73464	0.00492708	1	NA
uc002dgh.2_GDE1	226214_at	-0.296577	0.253798	1	NA
uc002dgn.1_C16orf62	203173_s_at	-0.289442	0.0876476	1	NA
uc002dgt.2_GPRC5B	203632_s_at	-0.717818	0.181209	1	NA
uc002dho.2_THUMPD1	213025_at	-0.308751	0.53647	1	NA
uc002dhv.2_LOC81691	208107_s_at	-0.781521	0.176654	1	NA
uc002dif.3_TMEM159	213272_s_at	0.133469	1	1	NA
uc002dje.2_METTL9	217868_s_at	0.103922	0.53647	1	NA
uc002dkk.2_POLR3E	222490_at	-0.212654	0.124905	1	NA
uc002dlo.2_COG7	213190_at	-0.426134	0.327289	1	NA
uc002dlq.2_GGA2	210658_s_at	-0.435572	0.53647	1	NA
uc002dlv.2_UBFD1	205687_at	0.448048	0.180795	1	NA
uc002dlw.2_NDUFAB1	202077_at	-0.170317	0.015644	1	NA
uc002dlz.1_PLK1	202240_at	0.0636033	0.339738	1	6
uc002dmm.2_TNRC6A	224704_at	-0.49751	0.0802148	1	NA
uc002dnb.2_ARHGAP17	218076_s_at	0.0912298	1	1	8
uc002dnh.1_AK093382	1556709_a_at	0	1	1	NA
uc002dov.1_GTF3C1	35671_at	-0.463096	0.0430996	1	NA
uc002dpa.1_XPO6	214784_x_at	-0.210126	0.105159	1	7
uc002dqt.3_EIF3C	200647_x_at	-0.0698203	0.900186	1	NA
uc002drq.2_RABEP2	74694_s_at	-1.15973	0.127557	1	NA
uc002dts.3_KIF22	202183_s_at	-0.150692	0.590408	1	NA
uc002dva.1_TAOK2	204986_s_at	-0.291239	0.648948	1	NA
uc002dzk.1_PHKG2	203709_at	-0.129809	0.696305	1	NA
uc002eax.2_MYST1	221820_s_at	0.320164	0.16154	1	NA
uc002eci.1_C16orf58	217891_at	-0.746081	0.083846	1	NA
uc002eck.3_C16orf67	219442_at	0.0688265	1	1	NA
uc002ecq.2_ZNF720	238510_at	-0.244675	0.222396	1	NA
uc002eec.3_SHCBP1	219493_at	-0.325934	0.797015	1	NA
uc002eek.1_C16orf87	242555_at	0.15387	1	1	NA
uc002eel.2_GPT2	224839_s_at	-0.180919	0.836093	1	NA
uc002eer.1_NETO2	218888_s_at	-0.838434	0.0475806	1	NA
uc002eft.2_TMEM188	235812_at	0.16169	0.53647	1	NA
uc002efw.2_HEATR3	219289_at	-1.15422	0.0205428	1	NA
uc002ega.2_PAPD5	226843_s_at	0.14369	1	1	NA
uc002egf.1_BRD7	222737_s_at	-0.748177	0.134625	1	7
uc002egq.1_CYLD	221903_s_at	0.932117	0.0250409	1	4
uc002egy.2_CHD9	212615_at	-0.429256	0.53647	1	NA
uc002ehi.3_RBL2	212332_at	-0.342222	0.177812	1	NA
uc002ehl.2_AKTIP	223894_s_at	-0.418747	0.0339055	1	NA
uc002ehp.2_RPGRIP1L	213959_s_at	-1.64796	0.0236752	1	NA
uc002ehr.2_FTO	209702_at	-0.342977	0.149887	1	NA
uc002eiy.2_AMFR	202203_s_at	-0.570412	0.361107	1	4
uc002ejd.2_BBS2	223227_at	-0.322428	0.184968	1	0
uc002eka.2_NUP93	202188_at	0.301389	0.536964	1	NA
uc002eks.1_CPNE2	225129_at	0.673742	0.146826	1	8
uc002elf.1_ARL2BP	202092_s_at	-0.168316	0.53647	1	NA
uc002eml.1_KATNB1	203162_s_at	-0.9651	0.0742331	1	NA
uc002emz.2_C16orf57	218060_s_at	0.132183	0.947315	1	NA
uc002enb.1_C16orf80	217957_at	-0.208174	0.240792	1	NA
uc002enc.2_CSNK2A2	224922_at	0.22964	0.342588	1	6
uc002ene.2_CCDC113	222890_at	-1.18782	0.247192	1	NA
uc002ens.2_SETD6	1554555_a_at	-0.619602	0.361718	1	NA
uc002eod.1_SLC38A7	218727_at	-1.18242	0.00710104	1	NA
uc002eof.1_GOT2	200708_at	-0.127122	0.53647	1	NA
uc002epz.2_CMTM4	225009_at	0.312465	0.356638	1	NA
uc002eqf.2_NAE1	202268_s_at	-0.520913	0.0679071	1	8
uc002erb.2_CBFB	202370_s_at	0.298036	0.53647	1	NA
uc002eub.2_GFOD2	221028_s_at	-0.217997	0.826931	1	NA
uc002eud.2_RANBP10	53987_at	-0.440839	0.0739972	1	NA
uc002evo.1_NFATC3	225139_at	-1.28782	0.0314733	1	NA
uc002evu.1_SLC7A6	203580_s_at	0.817298	0.0118076	1	NA
uc002ewc.2_KIAA1954	226124_at	0.611589	0.0918873	1	NA
uc002ewe.2_ZFP90	226124_at	0.611589	0.0918873	1	NA
uc002ewu.2_SNTB2	205315_s_at	-0.443946	0.2274	1	NA
uc002exd.2_TERF2	203611_at	-0.715255	0.0347795	1	NA
uc002exu.1_WWP2	204022_at	-1.52156	0.00572349	1	6
uc002eyy.2_FUK	226072_at	-1.23728	0.00458616	1	NA
uc002faf.2_ZNF23	213934_s_at	-0.276536	0.241718	1	NA
uc002fau.2_MARVELD3	239148_at	-1.05739	0.203339	1	NA
uc002fbd.2_ATXN1L	227373_at	-0.604741	0.130505	1	NA
uc002fbf.2_ZNF821	41397_at	-0.144508	0.53647	1	NA
uc002fbp.2_DHODH	213632_at	-0.792816	0.108647	1	NA
uc002fdl.1_ZNRF1	225962_at	-1.21454	0.0854929	1	NA
uc002fdo.2_ZFP1	226807_at	-0.162216	0.339699	1	NA
uc002fdy.2_CFDP1	203166_at	-1.03392	0.0237059	1	NA
uc002fem.2_TMEM231	219182_at	-0.967662	0.0496654	1	NA
uc002feo.1_ADAT1	219384_s_at	-1.22204	0.0276388	1	NA
uc002ffk.2_WWOX	210695_s_at	-0.691459	0.0727941	1	NA
uc002ffz.1_ATMIN	201855_s_at	-0.352481	0.442037	1	NA
uc002fgc.3_C16orf46	230281_at	0.218835	0.53647	1	NA
uc002fgd.2_GCSH	213129_s_at	-0.949321	0.0532923	1	NA
uc002fgn.1_BCMO1	220087_at	-2.46914	0.0198035	1	NA
uc002fgo.2_GAN	220124_at	0.205746	0.53647	1	NA
uc002fgw.2_MPHOSPH6	203740_at	-0.790591	0.0257877	1	NA
uc002fgz.2_MLYCD	218869_at	-1.601	0.0739771	1	NA
uc002fhi.2_MBTPS1	201620_at	-0.604021	0.0697401	1	NA
uc002fhk.2_HSDL1	223248_at	-0.182382	0.977941	1	NA
uc002fid.2_COTL1	221059_s_at	-0.441995	0.26063	1	NA
uc002fig.2_KLHL36	219453_at	0.359615	0.30034	1	NA
uc002fiu.2_KIAA0513	204546_at	-0.78874	0.270427	1	NA
uc002fmv.2_ZNF778	1556581_at	-0.0113742	1	1	NA
uc002fou.1_FANCA	215530_at	0.488543	0.50057	1	0
uc002frp.2_FAM57A	218898_at	-0.348363	0.303592	1	NA
uc002fsr.2_INPP5K	202781_s_at	-0.436382	0.374868	1	NA
uc002fst.3_PITPNA	201190_s_at	-0.111092	0.773287	1	7
uc002ftm.3_SMYD4	229175_at	-0.22156	0.53647	1	NA
uc002fto.2_RPA1	201529_s_at	-0.411987	0.019658	1	6
uc002fub.1_SMG6	214940_s_at	0	1	1	NA
uc002fue.1_SRR	219205_at	-0.973848	0.0737829	1	NA
uc002fuj.2_TSR1	218156_s_at	-0.620206	0.0798308	1	NA
uc002fvz.1_SHPK	219713_at	-0.0892157	0.335638	1	NA
uc002fwa.2_CTNS	36566_at	-0.753027	0.230117	1	NA
uc002fxo.2_ANKFY1	219868_s_at	-0.893844	0.0383324	1	NA
uc002fyi.3_PELP1	217651_at	-1.85137	0.198305	1	NA
uc002fzb.2_PSMB6	208827_at	-0.173548	0.662524	1	NA
uc002fzc.2_PLD2	209643_s_at	0.526824	0.0487798	1	7
uc002gah.1_CAMTA2	212948_at	0.0275229	1	1	NA
uc002gan.1_KIF1C	238477_at	0.498159	0.0267725	1	NA
uc002gbm.3_RABEP1	225092_at	-0.842154	0.0381429	1	NA
uc002gby.1_C1QBP	208910_s_at	-0.763934	0.0186635	1	NA
uc002gca.2_DHX33	226262_at	-1.17842	0.0153257	1	NA
uc002gia.1_FXR2	203172_at	0.648983	0.077874	1	NA
uc002gkm.2_AURKB	209464_at	0.479083	0.37994	1	NA
uc002gll.2_MYH10	212372_at	-1.19422	0.0012738	1	7
uc002glx.2_STX8	1570357_at	0.122572	0.53647	1	NA
uc002gng.1_ZNF18	226787_at	-1.30562	0.0520103	1	NA
uc002gnj.2_MAP2K4	203266_s_at	-0.529945	0.0406875	1	6
uc002gnr.3_RICH2	205414_s_at	-1.44948	0.0288155	1	7
uc002gnz.3_ELAC2	201767_s_at	-0.154279	0.592742	1	NA
uc002gof.3_COX10	203858_s_at	0.106163	0.691111	1	NA
uc002goq.2_FAM18B2	1552377_s_at	0.408628	0.675863	1	NA
uc002gph.1_TTC19	217964_at	-0.712005	0.0323006	1	NA
uc002gpw.2_CENPV	226610_at	-1.05074	0.0202157	1	NA
uc002gqi.2_ZNF287	220055_at	0	1	1	NA
uc002grd.2_COPS3	202078_at	-0.144449	0.461127	1	4
uc002grh.1_MED9	218372_at	-0.324161	0.190589	1	NA
uc002grz.3_TOM1L2	226198_at	-0.292158	0.205249	1	NA
uc002gsg.1_C17orf39	220058_at	0.250791	0.764661	1	NA
uc002gta.2_SHMT1	209980_s_at	-1.9144	0.00677533	1	NA
uc002gtt.1_AX748015	1564383_s_at	-0.281604	0.53647	1	NA
uc002gup.1_PRPSAP2	203537_at	-0.51648	0.145179	1	NA
uc002gvd.3_EPN2	203464_s_at	0.169102	0.421602	1	NA
uc002gvy.1_SLC47A1	219525_at	-0.782767	0.045429	1	NA
uc002gwn.2_ULK2	204062_s_at	-0.209546	0.826471	1	NA
uc002gwo.2_AKAP10	236007_at	1.29836	0.0871975	1	NA
uc002gyo.2_DHRS7B	220690_s_at	-0.0731133	1	1	NA
uc002gyw.3_C17orf51	238167_at	0.500996	0.156598	1	NA
uc002hbf.1_SLC46A1	1558703_at	-1.31257	0.0127569	1	NA
uc002hbo.2_PIGS	223148_at	-0.83148	0.0727422	1	NA
uc002heo.1_SSH2	226080_at	-0.382258	0.53647	1	7
uc002hez.1_BLMH	202179_at	0.128461	1	1	NA
uc002hfb.1_CPD	201941_at	-0.489664	0.0503582	1	NA
uc002hfr.3_CRLF3	205474_at	0.634261	0.00671528	1	NA
uc002hfs.1_ATAD5	220223_at	0	1	1	NA
uc002hfz.2_RNF135	223592_s_at	-0.427465	0.0623465	1	NA
uc002hgg.2_NF1	211095_at	2.50229	0.0155809	1	NA
uc002hgp.2_C17orf79	225096_at	0.253181	0.28346	1	NA
uc002hgw.2_RHOT1	218323_at	-0.273904	0.417962	1	NA
uc002hhg.2_C17orf75	203830_at	-0.397115	0.342709	1	NA
uc002hik.1_LIG3	204123_at	-0.50215	0.53647	1	NA
uc002hiy.1_NLE1	203867_s_at	-0.223955	0.616902	1	NA
uc002hjp.2_PEX12	205094_at	-1.36975	0.015467	1	NA
uc002hkh.2_RDM1	239169_at	-0.040742	0.53647	1	NA
uc002hms.1_ZNHIT3	212544_at	-0.287341	0.00585706	1	NA
uc002hnd.2_DHRS11	218756_s_at	-0.497129	0.0785599	1	NA
uc002hni.2_AATF	209165_at	0.0119489	1	1	NA
uc002hno.2_ACACA	212186_at	-0.789727	0.0689769	1	NA
uc002hnv.2_TADA2A	210537_s_at	-0.159745	0.53647	1	NA
uc002hnx.2_DUSP14	203367_at	-0.558817	0.15824	1	NA
uc002hoi.1_DDX52	210320_s_at	-0.649139	0.427398	1	NA
uc002hpy.2_MRPL45	224479_s_at	-0.294757	0.034158	1	NA
uc002hqa.2_SOCS7	214015_at	0	1	1	7
uc002hqs.2_PIP4K2B	201081_s_at	-0.718479	0.0772022	1	NA
uc002hug.1_WIPF2	231251_at	0.683772	0.119615	1	7
uc002hxy.3_NT5C3L	225044_at	-0.371073	0.0205955	1	NA
uc002hyf.1_KLHL11	220657_at	-0.00087675	0.706649	1	NA
uc002hzh.2_STAT5B	212549_at	-0.443717	0.0845996	1	7
uc002iaz.2_EZH1	203249_at	-0.199821	0.858505	1	NA
uc002ibn.2_BECN1	208945_s_at	-0.499474	0.102168	1	NA
uc002idf.2_NBR2	1553992_s_at	-0.797838	0.390267	1	NA
uc002iei.3_MPP3	206186_at	0.105622	0.924449	1	NA
uc002ikk.3_ARL17	1555964_at	-0.345453	0.420121	1	NA
uc002iks.2_ARL17P1	1555964_at	-0.345453	0.420121	1	NA
uc002iku.2_NSF	202395_at	-1.9182	0.00550824	1	4
uc002iln.2_C17orf57	231651_at	0.199081	0.53647	1	NA
uc002imk.2_SP2	204367_at	0.0430191	1	1	NA
uc002ing.1_SNX11	220140_s_at	-0.85652	0.0597898	1	NA
uc002iow.2_ZNF652	235577_at	-1.68488	0.0375035	1	NA
uc002ipm.2_MYST2	200049_at	-0.689181	0.0350518	1	NA
uc002iud.2_TOM1L1	240261_at	0.218407	0.52179	1	NA
uc002iug.1_HLF	204753_s_at	-2.0493	0.0121464	1	NA
uc002iul.3_PCTP	218676_s_at	-1.60978	0.00916672	1	NA
uc002iur.2_DGKE	238457_at	-0.373413	0.180117	1	NA
uc002iuu.2_COIL	203654_s_at	-0.673452	0.0505817	1	NA
uc002iuv.3_SCPEP1	218217_at	-0.0481596	1	1	NA
uc002iuz.1_MSI2	1552364_s_at	2.49517	0.0012738	1	NA
uc002ivr.1_MKS1	1555820_a_at	-0.461579	0.141338	1	NA
uc002iwy.3_TRIM37	1554001_at	0.13708	1	1	4
uc002ixk.1_GDPD1	238681_at	-0.717083	0.0441724	1	NA
uc002ixn.1_DHX40	218277_s_at	-0.111292	0.73992	1	NA
uc002iya.2_RNFT1	227268_at	-0.877006	0.214233	1	NA
uc002iyo.1_USP32	226505_x_at	-0.366497	0.0597898	1	0
uc002iyv.3_BCAS3	220488_s_at	-0.664777	0.300905	1	NA
uc002izk.1_BRIP1	235609_at	-0.0338968	0.545814	1	NA
uc002izn.2_INTS2	224308_s_at	-0.483368	0.53647	1	NA
uc002izv.2_METTL2A	221079_s_at	-0.850911	0.0891465	1	NA
uc002jbd.2_TACO1	221069_s_at	-1.3227	0.0202742	1	NA
uc002jbg.2_MAP3K3	203514_at	0.347348	0.53647	1	6
uc002jbm.2_STRADA	52169_at	-0.552509	0.0447554	1	NA
uc002jdz.2_ERN1	207061_at	0.00354368	1	1	4
uc002jed.2_TEX2	218099_at	-0.869968	0.120678	1	NA
uc002jey.2_LRRC37A3	229962_at	-0.119198	0.510833	1	NA
uc002jfb.3_FLJ32065	223443_s_at	-0.929676	0.0534702	1	NA
uc002jfl.2_CCDC46	213644_at	0.276099	0.53647	1	NA
uc002jfx.3_HELZ	203674_at	-0.611011	0.26284	1	NA
uc002jgf.2_BPTF	230056_at	-1.14088	0.252107	1	6
uc002jgi.3_C17orf58	226901_at	-1.24019	0.0839497	1	NA
uc002jgq.2_LOC651250	225054_x_at	0	1	1	NA
uc002jgr.1_AMZ2	218167_at	-0.943032	0.0154169	1	NA
uc002jgz.1_SLC16A6	207038_at	0.956213	0.0344268	1	NA
uc002jhc.2_ARSG	1552632_a_at	-0.208908	0.566784	1	NA
uc002jig.2_ABCA5	213353_at	-0.354913	0.294523	1	NA
uc002jij.2_MAP2K6	205698_s_at	-1.83791	0.0174847	1	6
uc002jjb.2_SLC39A11	227046_at	-0.0854071	1	1	NA
uc002jmp.2_KCTD2	212564_at	-0.0744197	1	1	NA
uc002jqc.2_FBF1	1556131_s_at	0	1	1	NA
uc002jto.2_SEC14L1	202083_s_at	0.966733	0.0285314	1	NA
uc002jvf.2_BIRC5	202095_s_at	0.482029	0.579637	1	4
uc002jvw.2_CYTH1	202880_s_at	0.71931	0.0383776	1	NA
uc002jvz.1_USP36	224979_s_at	0.519548	0.40273	1	NA
uc002jwv.2_ENGASE	220349_s_at	1.58575	0.0105308	1	NA
uc002jxj.2_TBC1D16	222116_s_at	-0.748315	0.502836	1	NA
uc002jxq.2_GAA	202812_at	-0.62676	0.103662	1	NA
uc002jyb.1_SLC26A11	226679_at	-0.19204	0.769685	1	NA
uc002kat.3_NPLOC4	217796_s_at	0.243708	0.219583	1	NA
uc002kcr.1_PYCR1	202148_s_at	-0.137991	0.854019	1	NA
uc002keu.1_C17orf101	53071_s_at	-0.683749	0.0974859	1	NA
uc002kev.3_HEXDC	1555866_a_at	-0.168478	0.882772	1	NA
uc002kfz.2_TBCD	229191_at	-0.381203	0.53647	1	NA
uc002kkf.1_USP14	201672_s_at	0.332048	0.131228	1	0
uc002kkj.3_THOC1	204064_at	-0.340671	0.300757	1	NA
uc002kkr.2_C18orf56	228989_at	-0.378793	0.724998	1	NA
uc002kky.2_YES1	202932_at	0.6614	0.0523675	1	7
uc002klh.3_METTL4	219698_s_at	-0.87271	0.0979018	1	NA
uc002kli.2_NDC80	204162_at	0	1	1	NA
uc002klm.3_SMCHD1	212579_at	-0.793417	0.415425	1	NA
uc002knp.2_RAB12	235059_at	-0.224175	0.796362	1	NA
uc002knz.2_TWSG1	219201_s_at	-0.512148	0.18181	1	1
uc002koc.2_RALBP1	202844_s_at	0.176358	0.53647	1	7
uc002kog.2_RAB31	217762_s_at	1.04569	0.0218479	1	NA
uc002kon.2_NAPG	210048_at	-0.429338	0.675148	1	NA
uc002kqf.2_MPPE1	209858_x_at	-0.947733	0.26909	1	NA
uc002kqz.1_AFG3L2	202486_at	-0.818975	0.0030725	1	NA
uc002kre.2_SPIRE1	225018_at	1.17739	0.0102577	1	NA
uc002kri.2_CEP76	52285_f_at	-0.50726	0.279873	1	NA
uc002krk.2_PSMG2	218467_at	-0.190513	0.149668	1	NA
uc002krp.2_PTPN2	204935_at	-0.339884	0.984447	1	7
uc002krq.2_SEH1L	221931_s_at	-0.854425	0.0916308	1	NA
uc002kst.1_ZNF519	1564190_x_at	0	1	1	NA
uc002kth.1_ESCO1	235645_at	-0.581938	0.360525	1	NA
uc002ktl.2_ABHD3	213017_at	-0.493589	0.0288327	1	NA
uc002ktq.2_MIB1	224722_at	-0.775799	0.323392	1	NA
uc002kuc.2_CABLES1	225532_at	-1.76687	0.0665757	1	NA
uc002kuf.2_C18orf45	224493_x_at	0.371045	0.416285	1	NA
uc002kuw.2_TTC39C	1552307_a_at	0.387263	0.53647	1	NA
uc002kux.2_CABYR	219928_s_at	-0.774633	0.170283	1	NA
uc002kve.2_OSBPL1A	209485_s_at	-1.79474	0.002891	1	NA
uc002kvh.3_IMPACT	218637_at	-1.08377	0.156066	1	NA
uc002kvu.3_TAF4B	235020_at	-0.364916	0.241719	1	NA
uc002kwg.2_CDH2	203440_at	2.99194	0.0246565	1	7
uc002kwu.3_DSG2	244545_at	0.344224	0.53647	1	NA
uc002kwz.3_B4GALT6	235333_at	0.587793	0.22124	1	NA
uc002kxc.3_KIAA1012	207305_s_at	-0.429567	0.0908223	1	NA
uc002kxg.2_RNF138	239143_x_at	-0.717417	0.252508	1	NA
uc002kxk.1_FAM59A	228115_at	-1.82616	0.00212263	1	NA
uc002kym.2_ZNF397OS	228125_at	-0.632003	0.53647	1	NA
uc002kyp.3_ZNFPHEX133	211009_s_at	-0.671702	0.0983661	1	NA
uc002kys.2_ZNF24	212534_at	-0.136073	1	1	NA
uc002kzc.2_C18orf21	223526_at	-0.00782705	1	1	NA
uc002kzg.2_RPRD1A	225953_at	0.467514	0.0622536	1	NA
uc002kzp.2_BC009735	1568633_a_at	-0.824218	0.0210188	1	NA
uc002kzq.3_MOCOS	219959_at	-0.828212	0.0856822	1	NA
uc002kzw.1_C18orf10	212055_at	-0.247982	0.347102	1	NA
uc002kzz.2_KIAA1328	232358_at	0	1	1	NA
uc002lal.1_LOC647946	240365_at	-0.0260703	0.358382	1	NA
uc002lap.2_PIK3C3	229705_at	-0.528044	0.441175	1	NA
uc002lbm.2_KIAA1632	228453_at	-0.45297	0.53647	1	NA
uc002lbu.2_HAUS1	225297_at	-0.615883	0.0155809	1	NA
uc002lbw.2_C18orf25	1553686_at	0.291286	0.087572	1	NA
uc002lck.2_PIAS2	214442_s_at	-0.400772	0.224395	1	6
uc002lcs.2_HDHD2	223155_at	-1.63078	0.0250135	1	NA
uc002lcu.2_IER3IP1	223071_at	-0.358952	0.14757	1	NA
uc002ldd.2_KIAA0427	204303_s_at	0.363166	0.24011	1	NA
uc002ldi.1_DYM	223171_at	0.327328	0.120872	1	NA
uc002ldw.3_ACAA2	202003_s_at	-0.826709	0.0145906	1	NA
uc002ldy.1_SCARNA17	240830_at	0.165714	0.799045	1	NA
uc002lee.2_CCDC11	1552325_at	-0.447475	0.53647	1	NA
uc002leu.2_SKA1	217640_x_at	0	1	1	NA
uc002ley.2_ME2	210154_at	-0.162467	0.971023	1	NA
uc002lez.2_ELAC1	222869_s_at	-1.90223	0.0933318	1	NA
uc002lfg.1_MBD2	202484_s_at	-0.156862	0.536594	1	6
uc002lfj.3_POLI	238992_at	-0.868555	0.00538651	1	NA
uc002lfr.2_RAB27B	207018_s_at	0.564611	0.0742582	1	7
uc002lft.2_CCDC68	220180_at	-0.641807	0.458953	1	NA
uc002lgk.1_WDR7	212880_at	-0.592896	0.150988	1	NA
uc002lgp.3_FECH	203116_s_at	-0.692563	0.1794	1	NA
uc002lgy.2_NEDD4L	212445_s_at	1.25911	0.0228116	1	6
uc002lht.2_SEC11C	223299_at	-0.451315	0.0228808	1	NA
uc002lhz.2_LMAN1	203294_s_at	0.336021	0.0910635	1	NA
uc002lin.2_TNFRSF11A	207037_at	0.712511	0.53647	1	4
uc002lis.2_PHLPP1	212719_at	-0.755413	0.151297	1	8
uc002lju.2_SERPINB8	206034_at	1.31344	0.103383	1	7
uc002lkf.2_TMX3	225302_at	0.0780949	1	1	NA
uc002lkp.2_RTTN	227072_at	0.341654	0.264802	1	NA
uc002lli.2_CYB5A	209366_x_at	-1.02076	0.0196984	1	NA
uc002llm.1_CNDP2	217752_s_at	-0.530785	0.0542234	1	NA
uc002lmx.2_ATP9B	214010_s_at	-0.957805	0.53647	1	NA
uc002lnh.1_CTDP1	205035_at	0.354396	0.961232	1	NA
uc002lno.3_HSBP1L1	232594_at	-0.562556	0.040456	1	NA
uc002lns.2_C18orf22	219419_at	-0.296154	0.0165131	1	NA
uc002lnw.2_ADNP2	203321_s_at	0.435849	0.11657	1	NA
uc002lok.1_MIER2	221863_at	-0.196943	0.831239	1	NA
uc002lrz.2_MUM1	223347_at	-0.738443	0.267284	1	NA
uc002lwg.2_SLC39A3	223917_s_at	-0.754752	0.0619811	1	NA
uc002lwm.2_ZNF554	232214_x_at	-0.454279	0.565639	1	NA
uc002lwo.2_ZNF555	239839_at	-0.484355	0.53719	1	NA
uc002lwr.2_ZNF57	1554628_at	-0.511287	0.111608	1	NA
uc002lws.3_ZNF77	1558673_s_at	-0.122641	0.53647	1	NA
uc002lxs.2_DOHH	208141_s_at	-0.3487	0.53647	1	NA
uc002lzg.2_PIAS4	212881_at	0.393315	0.134755	1	6
uc002mao.2_HDGF2	223252_at	0.0988599	0.90521	1	NA
uc002may.2_C19orf10	216483_s_at	0.0925635	0.942165	1	NA
uc002mek.2_MLLT1	224993_at	-0.114237	0.976491	1	NA
uc002mem.1_CLPP	202799_at	-0.343329	0.116626	1	NA
uc002meq.2_GTF2F1	202355_s_at	0.364931	0.0979137	1	6
uc002mgc.2_ZNF557	220444_at	-0.778319	0.53647	1	NA
uc002mgd.1_INSR	226212_s_at	-0.219122	1	1	7
uc002mgo.2_MCOLN1	219952_s_at	-0.61256	0.34307	1	NA
uc002mjw.2_MARCH2	210075_at	0.698492	0.286523	1	NA
uc002mku.2_ZNF317	1555337_a_at	0.407238	0.412673	1	NA
uc002mlg.2_ZNF559	224518_s_at	-1.02584	0.0618472	1	NA
uc002mln.2_ZNF266	214686_at	-1.42663	0.0115584	1	NA
uc002mlu.2_ZNF561	230205_at	-0.402704	0.60772	1	NA
uc002mlv.2_AK097685	1557114_a_at	-0.0110874	0.701267	1	NA
uc002mmb.1_ZNF846	1569156_at	-0.185001	0.639344	1	NA
uc002mme.2_FBXL12	220127_s_at	0.24379	0.442001	1	NA
uc002mml.1_PIN1	202927_at	-0.521704	0.0328418	1	6
uc002mmu.3_C19orf66	1555491_a_at	0.38614	0.53647	1	NA
uc002mny.1_FDX1L	226451_at	-0.349023	0.150638	1	NA
uc002mov.2_ATG4D	226871_s_at	-0.411518	0.53647	1	NA
uc002mpz.2_CARM1	212512_s_at	0.636756	0.0444766	1	6
uc002mqf.3_SMARCA4	208793_x_at	-0.137103	0.53647	1	6
uc002mrz.1_ZNF653	228864_at	-0.126031	0.53647	1	NA
uc002msk.2_ZNF627	224492_s_at	-0.255179	0.53647	1	NA
uc002msm.2_ZNF823	229732_at	-0.21368	0.777049	1	NA
uc002mtu.2_ZNF443	205928_at	-0.400473	0.505737	1	NA
uc002mtz.2_ZNF490	231988_x_at	0.101433	0.53647	1	NA
uc002mua.2_ZNF791	227122_at	-0.112587	1	1	NA
uc002mvn.1_DNASE2	214992_s_at	-0.287125	0.518261	1	NA
uc002mxc.1_CCDC130	208094_s_at	0.0279664	1	1	NA
uc002mxl.1_C19orf57	206901_at	0	1	1	NA
uc002mxo.2_CC2D1A	58994_at	-0.11599	0.597886	1	NA
uc002mxt.2_DCAF15	221849_s_at	-0.0784231	0.845824	1	NA
uc002mxv.2_RFX1	226786_at	0.464648	0.424223	1	6
uc002mxx.2_IL27RA	222062_at	2.39447	0.081006	1	7
uc002mzn.2_ZNF333	1552375_at	-0.00438203	0.53647	1	NA
uc002nbb.3_WIZ	221785_at	0.229014	0.772675	1	NA
uc002nbl.2_CYP4F12	206539_s_at	-1.27275	0.0710147	1	NA
uc002ndz.1_EPS15L1	222113_s_at	-0.210912	0.0458455	1	1
uc002neh.1_C19orf44	228154_at	0.0257098	1	1	NA
uc002ney.1_SIN3B	209352_s_at	1.27225	0.0984392	1	NA
uc002nhc.1_GLT25D1	218473_s_at	0.638869	0.24327	1	NA
uc002nis.1_PGPEP1	223469_at	-0.344535	0.452403	1	NA
uc002njj.1_FKBP8	40850_at	-0.0947969	1	1	NA
uc002nkx.2_SFRS14	212000_at	0.850804	0.349485	1	NA
uc002nlc.2_ARMC6	221758_at	0.126209	0.538515	1	NA
uc002nlg.2_TMEM161A	43977_at	-0.624857	0.0133791	1	NA
uc002nls.2_RFXANK	202758_s_at	-0.641518	0.106257	1	NA
uc002nni.1_ZNF101	1552634_a_at	0.489223	0.0973023	1	NA
uc002nnk.1_ZNF14	219854_at	-1.5273	0.0108916	1	NA
uc002nof.3_LOC284440	1555363_s_at	-0.356085	0.0121575	1	NA
uc002npj.2_ZNF430	238614_x_at	-0.447471	0.56362	1	NA
uc002npp.2_ZNF431	232338_at	-0.0176895	1	1	NA
uc002nri.2_ZNF675	217547_x_at	-0.0720174	0.548483	1	NA
uc002nru.2_ZNF254	242602_x_at	0.199038	0.561181	1	NA
uc002nsn.2_CCNE1	213523_at	0.864507	0.0384022	1	6
uc002ntd.2_ZNF507	226327_at	-0.633213	0.0277998	1	NA
uc002nth.1_DPY19L3	225633_at	-0.985324	0.0138085	1	NA
uc002ntn.1_ANKRD27	221522_at	-0.252926	0.124098	1	NA
uc002nur.3_PEPD	202108_at	-0.530063	0.0356716	1	NA
uc002nvd.3_KIAA0355	203288_at	-0.0205245	1	1	NA
uc002nvq.1_ZNF302	218490_s_at	-1.91018	0.0173889	1	NA
uc002nxh.1_ZNF792	235052_at	-1.0275	0.045305	1	NA
uc002nyl.2_LSR	208190_s_at	-0.470771	0.438038	1	NA
uc002ody.1_ZFP82	1555793_a_at	-0.138459	0.661338	1	NA
uc002oee.1_ZNF260	1558700_s_at	-0.858228	0.0835846	1	NA
uc002oeh.3_ZNF529	231940_at	-0.0667931	1	1	NA
uc002oem.2_ZNF461	232391_at	0.0180176	0.53647	1	NA
uc002oep.3_ZNF567	238315_s_at	-0.52336	0.300567	1	4
uc002ofl.2_ZNF420	238937_at	-0.275384	0.74207	1	NA
uc002ofn.1_ZNF585A	227674_at	-0.482738	0.255282	1	NA
uc002ofq.2_ZNF585B	235262_at	0	1	1	NA
uc002ofu.1_ZNF383	235414_at	0.307501	0.933889	1	NA
uc002ogi.2_ZNF569	1553696_s_at	-0.306834	0.691354	1	NA
uc002ogk.1_ZNF570	1552562_at	-0.366901	0.298872	1	NA
uc002ogt.2_ZNF571	206648_at	-0.191166	0.53647	1	NA
uc002ogx.1_ZFP30	207090_x_at	-0.607272	0.0311998	1	NA
uc002ohc.1_ZNF607	223680_at	-0.553481	0.103105	1	NA
uc002ohf.2_ZNF573	217627_at	-2.42966	0.0113364	1	NA
uc002ohk.2_SIPA1L3	37831_at	-0.174101	0.814124	1	NA
uc002olb.2_SAMD4B	227511_at	0.95534	0.0157665	1	NA
uc002olz.1_EID2B	242470_at	-0.370057	0.450556	1	NA
uc002oms.2_ZNF546	240429_at	-2.37152	0.0796335	1	NA
uc002omu.2_ZNF780B	215570_s_at	-0.87862	0.377569	1	NA
uc002onj.3_PLD3	201050_at	-0.01769	1	1	NA
uc002owt.2_XRCC1	203655_at	0.236003	0.53647	1	NA
uc002oxr.3_ZNF283	243188_at	-1.24242	0.0349333	1	NA
uc002oxx.2_ZNF221	233848_x_at	-0.00255932	1	1	NA
uc002oxz.1_ZNF155	221201_s_at	0.00725423	1	1	NA
uc002oyb.1_ZNF230	1557322_at	-0.428105	0.53647	1	NA
uc002oye.2_ZNF222	206175_x_at	-0.307736	0.614687	1	NA
uc002oyf.1_ZNF223	207128_s_at	-0.200061	0.53647	1	NA
uc002oyh.1_ZNF224	244462_at	-1.36837	0.0534344	1	NA
uc002oyj.1_ZNF225	207125_at	-0.744468	0.172251	1	NA
uc002oyl.3_ZNF234	242953_at	-0.227533	0.238782	1	NA
uc002oyp.2_ZNF226	233461_x_at	-1.72776	0.0328418	1	NA
uc002oyu.2_ZNF227	217403_s_at	-0.76051	0.0830755	1	NA
uc002oyz.1_ZNF233	232986_at	-0.01971	0.619862	1	NA
uc002oza.3_ZNF235	220350_at	-0.162603	0.401758	1	NA
uc002ozf.3_ZNF180	219495_s_at	-1.5658	0.0267716	1	NA
uc002paz.1_MARKL1	221560_at	0.695492	0.0427905	1	NA
uc002pba.1_MARK4	221560_at	0.695492	0.0427905	1	7
uc002pdj.1_DMWD	213231_at	1.25883	0.0785815	1	1
uc002pgc.2_SAE1	1555618_s_at	-0.421597	0.061326	1	NA
uc002pgy.2_KPTN	220160_s_at	-0.44985	0.0903784	1	NA
uc002phj.3_EHD2	221870_at	-0.266342	0.301787	1	NA
uc002pik.2_BC033836	242521_at	0.0265546	0.53647	1	NA
uc002pim.1_ZNF114	1552946_at	-0.395579	0.0976382	1	NA
uc002pkv.1_HSD17B14	224494_x_at	-0.587842	0.0462804	1	NA
uc002plc.2_NUCB1	200649_at	-0.112155	1	1	NA
uc002pog.2_FCGRT	218831_s_at	-1.256	0.0350977	1	NA
uc002ppn.2_AP2A1	234068_s_at	0.30105	0.245529	1	7
uc002prh.1_VRK3	218022_at	-1.29375	0.0155922	1	NA
uc002psb.3_POLD1	203422_at	0.108805	1	1	NA
uc002psl.2_C19orf63	224727_at	-0.169219	0.0445375	1	NA
uc002psn.1_JOSD2	227096_at	0.153352	0.392175	1	NA
uc002pxb.2_ZNF175	205497_at	-0.485692	0.0838686	1	NA
uc002pxd.1_hCG_2008157	1559093_at	0	1	1	NA
uc002pxz.1_ZNF613	219851_at	0	1	1	NA
uc002pyd.2_ZNF350	219266_at	-0.301312	0.0141221	1	NA
uc002pye.1_ZNF615	241827_at	-0.104272	0.812023	1	NA
uc002pyj.2_ZNF614	227045_at	-0.62681	0.0151043	1	NA
uc002pyk.2_ZNF432	219848_s_at	-0.611859	0.255896	1	NA
uc002pym.2_ZNF616	232137_at	0	1	1	NA
uc002pyp.2_PPP2R1A	200695_at	-0.147642	0.557575	1	7
uc002pyr.1_ZNF766	227284_at	-0.154423	0.512577	1	NA
uc002qaf.2_ZNF468	214751_at	-0.153184	0.545089	1	NA
uc002qbm.2_ZNF765	1558943_x_at	-1.08497	0.108246	1	NA
uc002qca.1_ZNF331	227613_at	-0.890317	0.0433263	1	NA
uc002qij.2_NLRP2	221690_s_at	-0.520976	0.051912	1	NA
uc002qio.3_RDH13	225467_s_at	-0.593176	0.0427027	1	NA
uc002qix.2_PPP1R12C	223152_at	-0.409109	0.53647	1	NA
uc002qlb.2_ISOC2	218893_at	-0.522417	0.117656	1	NA
uc002qll.1_ZNF784	228364_at	-0.0959742	0.53017	1	NA
uc002qnj.2_ZFP28	234937_x_at	-0.148898	0.502673	1	NA
uc002qnl.3_ZNF470	234921_at	0.00224957	0.548662	1	NA
uc002qnm.3_ZNF71	233754_x_at	-0.050008	0.53647	1	NA
uc002qob.2_ZNF264	205917_at	-0.0202927	1	1	NA
uc002qog.2_ZNF460	233175_at	0.021393	0.53647	1	NA
uc002qoo.1_ZNF17	1558183_at	0.189219	0.53647	1	NA
uc002qoq.2_ZNF749	215289_at	-0.62353	0.53647	1	NA
uc002qpf.2_ZNF416	223589_at	-0.319901	0.217332	1	NA
uc002qpk.2_ZNF530	232228_at	-0.0171943	0.53647	1	NA
uc002qpn.2_ZNF134	206182_at	-0.606621	0.210559	1	NA
uc002qpp.2_ZNF211	205437_at	-0.254376	0.538747	1	NA
uc002qpw.3_ZNF551	211721_s_at	-1.35576	0.0202132	1	NA
uc002qqd.2_ZNF586	219711_at	-0.0682666	0.53647	1	NA
uc002qqg.2_ZNF552	219741_x_at	0.12295	0.808001	1	NA
uc002qql.2_ZNF587	231820_x_at	-0.170301	0.668484	1	NA
uc002qqw.2_ZNF606	219635_at	-0.724027	0.097216	1	NA
uc002qqx.1_KIAA1852	229707_at	0	1	1	NA
uc002qrs.1_ZNF274	204937_s_at	-0.0379637	1	1	NA
uc002qrx.1_BC063675	236093_at	-0.440116	0.0121767	1	NA
uc002qry.1_ZNF8	214901_at	0	1	1	NA
uc002qsa.2_LOC113386	242140_at	-1.05822	0.0400342	1	NA
uc002qsp.2_ZNF584	228148_at	-0.558272	0.08212	1	NA
uc002qwi.3_FAM150B	238018_at	0	1	1	NA
uc002qwl.2_TMEM18	225487_at	-0.485717	0.53647	1	NA
uc002qxp.3_ADI1	217761_at	-0.726971	0.0448611	1	NA
uc002qxt.2_RNASEH1	218497_s_at	-0.177486	0.536152	1	NA
uc002qys.2_RNF144A	204040_at	0.143463	0.545814	1	NA
uc002qzc.2_KIDINS220	212163_at	-0.796339	0.0801026	1	NA
uc002qzh.2_ASAP2	206414_s_at	0.731996	0.0383438	1	7
uc002qzr.2_IAH1	230621_at	0.950262	0.0670189	1	NA
uc002qzz.2_TAF1B	214690_at	-0.468861	0.443436	1	6
uc002raa.2_GRHL1	1552685_a_at	0	1	1	NA
uc002raq.2_NOL10	222684_s_at	-0.379032	0.118337	1	NA
uc002rbd.1_ROCK2	211504_x_at	-0.52947	0.013192	1	7
uc002rbh.2_E2F6	203957_at	-0.0174895	1	1	NA
uc002rbt.2_LPIN1	212276_at	-0.474443	0.287848	1	NA
uc002rcc.1_NBAS	242049_s_at	0.0937808	1	1	NA
uc002rdc.2_OSR1	228399_at	-0.0386021	1	1	NA
uc002rdi.2_WDR35	226889_at	-1.12678	0.23904	1	NA
uc002rdl.2_MATN3	206091_at	1.93289	0.0142857	1	NA
uc002rdw.1_HS1BP3	219020_at	-0.157048	0.556609	1	NA
uc002rec.2_C2orf43	222192_s_at	-0.549756	0.206624	1	NA
uc002rek.3_ATAD2B	232908_at	0.380163	0.702985	1	NA
uc002ren.2_UBXN2A	228605_at	-0.698069	0.228606	1	NA
uc002rep.2_C2orf44	219120_at	-0.95287	0.0122402	1	NA
uc002rfa.1_PFN4	1557476_at	0	1	1	NA
[truncated: 18,708 more rows]
