# Supplementary material for: Epigenetic coordination of signaling pathways during the epithelial-mesenchymal transition
Source: Epigenetics Chromatin. 2013 Sep 2;6:28. doi: 10.1186/1756-8935-6-28 (PMC3847279; doi:10.1186/1756-8935-6-28)
Supplement: Additional file 9: Table S6 — GO term enrichments for upregulated genes. [file 1756-8935-6-28-S9.xlsx]

## Sheet: GO specific enriched in UP
termid	score	maxfc	pvalue	description
GO:0005578	2.50406	up8	0	proteinaceous extracellular matrix
GO:0031012	2.48228	up8	0	extracellular matrix
GO:0005581	2.38874	up8	0	collagen
GO:0005125	2.2992	up4	0	cytokine activity
GO:0006954	2.2604	up8	0	inflammatory response
GO:0010466	2.19912	up4	0.000237071	negative regulation of peptidase activity
GO:0005604	2.13118	up8	0.000203204	basement membrane
GO:0045766	2.08683	up8	0.000552744	positive regulation of angiogenesis
GO:0006955	2.07997	up2	0.000491328	immune response
GO:0030574	2.06513	ns	0.000442195	collagen catabolic process
GO:0030414	2.04808	up4	0.000681243	peptidase inhibitor activity
GO:0032496	2.03155	up8	0.000875253	response to lipopolysaccharide
GO:0001503	2.03004	up8	0.000807925	ossification
GO:0005201	2.01766	up2	0.000965142	extracellular matrix structural constituent
GO:0006935	2.00537	ns	0.000997864	chemotaxis
GO:0004222	2.00251	ns	0.000935497	metalloendopeptidase activity
GO:0045429	2.00013	ns	0.000880468	positive regulation of nitric oxide biosynthetic process
GO:0001649	1.98546	up8	0.00159574	osteoblast differentiation
GO:0034097	1.96376	ns	0.00239162	response to cytokine stimulus
GO:0032755	1.95988	ns	0.00242263	positive regulation of interleukin-6 production
GO:0032355	1.95649	up4	0.00252202	response to estradiol stimulus
GO:0042102	1.9561	ns	0.00240739	positive regulation of T cell proliferation
GO:0010628	1.95308	ns	0.00256155	positive regulation of gene expression
GO:0030335	1.93725	up8	0.00351687	positive regulation of cell migration
GO:0030199	1.91736	ns	0.00543564	collagen fibril organization
GO:0001501	1.91094	up8	0.00574523	skeletal system development
GO:0045669	1.9076	up4	0.00564715	positive regulation of osteoblast differentiation
GO:0043627	1.90644	ns	0.00566043	response to estrogen stimulus
GO:0001968	1.90622	ns	0.00546524	fibronectin binding
GO:0042517	1.90373	ns	0.00563113	positive regulation of tyrosine phosphorylation of Stat3 protein
GO:0035249	1.90267	ns	0.00569307	synaptic transmission, glutamatergic
GO:0030036	1.89379	up2	0.00636166	actin cytoskeleton organization
GO:0042346	1.87421	ns	0.00868273	positive regulation of NF-kappaB import into nucleus
GO:0008083	1.86191	up8	0.0105539	growth factor activity
GO:0009612	1.8496	up8	0.0125442	response to mechanical stimulus
GO:0034329	1.8472	ns	0.0127333	cell junction assembly
GO:0051930	1.84694	ns	0.0123891	regulation of sensory perception of pain
GO:0005518	1.84	ns	0.0133702	collagen binding
GO:0051602	1.83899	ns	0.013222	response to electrical stimulus
GO:0051899	1.8363	ns	0.0135386	membrane depolarization
GO:0009314	1.83375	ns	0.0140509	response to radiation
GO:0042060	1.83273	up4	0.0139314	wound healing
GO:0010035	1.83238	up2	0.0137114	response to inorganic substance
GO:0046427	1.82997	ns	0.0136739	positive regulation of JAK-STAT cascade
GO:0005178	1.82929	ns	0.0134706	integrin binding
GO:0010033	1.82541	up2	0.0138966	response to organic substance
GO:0007159	1.82359	ns	0.013892	leukocyte cell-cell adhesion
GO:0035176	1.82245	ns	0.0138508	social behavior
GO:0001525	1.82217	up4	0.013598	angiogenesis
GO:0014070	1.81947	up4	0.0138091	response to organic cyclic compound
GO:0005540	1.80928	ns	0.0160283	hyaluronic acid binding
GO:0006939	1.80917	ns	0.015775	smooth muscle contraction
GO:0048146	1.8054	ns	0.0165003	positive regulation of fibroblast proliferation
GO:0004867	1.80425	ns	0.0163643	serine-type endopeptidase inhibitor activity
GO:0070374	1.80085	ns	0.0169159	positive regulation of ERK1 and ERK2 cascade
GO:0001666	1.78648	up4	0.0209697	response to hypoxia
GO:0033138	1.78504	ns	0.0210233	positive regulation of peptidyl-serine phosphorylation
GO:0008285	1.7786	up8	0.0227735	negative regulation of cell proliferation
GO:0055093	1.77775	up8	0.0225657	response to hyperoxia
GO:0001816	1.76392	ns	0.0268107	cytokine production
GO:0042734	1.76196	ns	0.0271657	presynaptic membrane
GO:0050900	1.75946	ns	0.0274086	leukocyte migration
GO:0001938	1.75022	up2	0.0303394	positive regulation of endothelial cell proliferation
GO:0048771	1.7475	ns	0.0310139	tissue remodeling
GO:0008585	1.73707	ns	0.0350105	female gonad development
GO:0042730	1.73373	ns	0.0359301	fibrinolysis
GO:0007568	1.73121	up4	0.0364707	aging
GO:0030198	1.73038	up2	0.0363125	extracellular matrix organization
GO:0005179	1.72887	ns	0.0365306	hormone activity
GO:0045840	1.7281	ns	0.0363569	positive regulation of mitosis
GO:0030097	1.72548	ns	0.0369233	hemopoiesis
GO:0048013	1.72352	ns	0.037231	ephrin receptor signaling pathway
GO:0007631	1.72237	ns	0.0373252	feeding behavior
GO:0030141	1.71952	ns	0.0383489	stored secretory granule
GO:0045666	1.71911	ns	0.0379975	positive regulation of neuron differentiation
GO:0071560	1.71849	ns	0.0378345	cellular response to transforming growth factor beta stimulus
GO:0030509	1.70736	ns	0.0430718	BMP signaling pathway
GO:0008009	1.70571	ns	0.0433643	chemokine activity
GO:0050870	1.69224	ns	0.0494798	positive regulation of T cell activation
GO:0007204	1.69043	ns	0.0499186	elevation of cytosolic calcium ion concentration

## Sheet: GO specific enriched in DN
GO:0006399	-1.89747	ns	0.00487697	tRNA metabolic process
GO:0008033	-1.81822	ns	0.0194332	tRNA processing
GO:0005777	-1.7754	dn2	0.0353583	peroxisome
GO:0016620	-1.77181	ns	0.0275514	oxidoreductase activity, acting on the aldehyde or oxo group of donors, NAD or NADP as acceptor
GO:0050873	-1.77166	dn4	0.0224561	brown fat cell differentiation
GO:0005743	-1.76271	dn2	0.0232399	mitochondrial inner membrane
GO:0006805	-1.74759	dn2	0.0282949	xenobiotic metabolic process
GO:0008168	-1.73115	ns	0.0344667	methyltransferase activity
GO:0032259	-1.72695	ns	0.0331647	methylation
GO:0005759	-1.72617	dn2	0.0301914	mitochondrial matrix
GO:0006119	-1.71241	ns	0.0360592	oxidative phosphorylation
GO:0006081	-1.69534	ns	0.0461259	cellular aldehyde metabolic process
GO:0006699	-1.69372	ns	0.0440588	bile acid biosynthetic process
GO:0070469	-1.68363	ns	0.0493623	respiratory chain
