# Supplementary material for: Epigenetic coordination of signaling pathways during the epithelial-mesenchymal transition
Source: Epigenetics Chromatin. 2013 Sep 2;6:28. doi: 10.1186/1756-8935-6-28 (PMC3847279; doi:10.1186/1756-8935-6-28)
Supplement: Additional file 11: Table S7 — EMT-GC MSigDB enrichments. [file 1756-8935-6-28-S11.xlsx]

## Sheet: cluster 15
ID	fold over random	FDR
ENK_UV_RESPONSE_KERATINOCYTE_UP	5.16637	2.44e-13
module_6	5.77464	1.618e-12
HSIAO_HOUSEKEEPING_GENES	5.43199	4.8665e-11
GGGAGGRR_V$MAZ_Q6	2.95501	5.216e-11
LI_AMPLIFIED_IN_LUNG_CANCER	8.99706	1.15769e-10
GRADE_COLON_CANCER_UP	3.90002	3.39538e-10
NAGASHIMA_NRG1_SIGNALING_UP	8.42817	4.14169e-10
DAZARD_RESPONSE_TO_UV_NHEK_UP	8.77737	6.24446e-10
WAMUNYOKOLI_OVARIAN_CANCER_LMP_UP	6.29566	2.7057e-09
chr19p13	4.64751	1.45009e-08
module_38	4.40531	5.72738e-08
LOPEZ_MBD_TARGETS	3.31684	7.92147e-08
V$EGR_Q6	6.65971	1.02903e-07
GGGCGGR_V$SP1_Q6	2.42189	3.3961e-07
BLALOCK_ALZHEIMERS_DISEASE_UP	2.52126	1.59914e-06
DACOSTA_UV_RESPONSE_VIA_ERCC3_UP	4.84882	3.22215e-06
NUYTTEN_NIPP1_TARGETS_DN	3.18796	5.01567e-06
AMIT_DELAYED_EARLY_GENES	35.8796	8.92071e-06
DAZARD_UV_RESPONSE_CLUSTER_G4	33.1191	1.41754e-05
MORF_NME2	6.59413	1.67189e-05
DELYS_THYROID_CANCER_UP	4.09349	2.4386e-05
module_180	7.9562	3.4426e-05
NIKOLSKY_BREAST_CANCER_16P13_AMPLICON	7.80411	4.35196e-05
MORF_AP2M1	5.35058	6.12939e-05
NAGASHIMA_EGF_SIGNALING_UP	11.9188	9.36862e-05
WEST_ADRENOCORTICAL_TUMOR_DN	3.3825	9.4695e-05
module_139	9.8691	0.000134012
GGGTGGRR_V$PAX4_03	2.68954	0.000145516
MARCHINI_TRABECTEDIN_RESISTANCE_DN	13.5193	0.000150572
V$SP1_Q2_01	5.64534	0.000150691
BEGUM_TARGETS_OF_PAX3_FOXO1_FUSION_DN	16.7417	0.00015835
MOREIRA_RESPONSE_TO_TSA_UP	21.5208	0.000192809
CHARAFE_BREAST_CANCER_LUMINAL_VS_MESENCHYMAL_UP	3.68057	0.000200434
AMIT_EGF_RESPONSE_480_HELA	5.78357	0.000261045
HOFMANN_MYELODYSPLASTIC_SYNDROM_LOW_RISK_DN	20.4998	0.000261842
NEGATIVE_REGULATION_OF_APOPTOSIS	6.20465	0.000263244
MORF_ACTG1	6.11729	0.000314823
NEGATIVE_REGULATION_OF_PROGRAMMED_CELL_DEATH	6.11729	0.000314823
module_5	3.68095	0.00034146
NEGATIVE_REGULATION_OF_DEVELOPMENTAL_PROCESS	5.30797	0.000354522
CAGGTG_V$E12_Q6	2.19969	0.000389048
COULOUARN_TEMPORAL_TGFB1_SIGNATURE_DN	7.06004	0.000417735
TIEN_INTESTINE_PROBIOTICS_24HR_DN	4.92347	0.000465463
DIRMEIER_LMP1_RESPONSE_EARLY	11.0248	0.000791783
ZHU_CMV_8_HR_DN	17.2194	0.00079244
AMIT_EGF_RESPONSE_40_HELA	13.1213	0.00093634
KERLEY_RESPONSE_TO_CISPLATIN_UP	13.1213	0.00093634
HUPER_BREAST_BASAL_VS_LUMINAL_DN	10.5963	0.00109882
WOOD_EBV_EBNA1_TARGETS_UP	6.99394	0.00133023
HANN_RESISTANCE_TO_BCL2_INHIBITOR_DN	12.4406	0.00137851
MORF_NPM1	5.39551	0.0015122
BENPORATH_MYC_TARGETS_WITH_EBOX	4.47471	0.00181608
MORF_TPT1	6.72695	0.00199589
DASU_IL6_SIGNALING_UP	9.82204	0.00203996
HUTTMANN_B_CLL_POOR_SURVIVAL_UP	4.16296	0.00263909
ANTI_APOPTOSIS	6.47887	0.00294572
chr16p13	4.54348	0.00296573
FARMER_BREAST_CANCER_BASAL_VS_LULMINAL	3.79996	0.00312367
module_33	3.54528	0.00320998
module_114	3.78791	0.00328128
module_88	2.62395	0.00328154
GARY_CD5_TARGETS_UP	3.24888	0.00338102
V$SRF_01	10.7834	0.00395366
LIU_SOX4_TARGETS_DN	3.87618	0.0041033
V$E47_01	4.62382	0.00481286
ACEVEDO_LIVER_CANCER_DN	3.02997	0.00512912
CHEN_LVAD_SUPPORT_OF_FAILING_HEART_UP	6.70625	0.0057285
TOOKER_GEMCITABINE_RESISTANCE_DN	6.03359	0.00612562
TOOKER_RESPONSE_TO_BEXAROTENE_UP	6.03359	0.00612562
BANDRES_RESPONSE_TO_CARMUSTIN_MGMT_48HR_DN	5.51818	0.00639117
V$SF1_Q6	4.77163	0.00679485
SPIELMAN_LYMPHOBLAST_EUROPEAN_VS_ASIAN_UP	3.09748	0.00789384
DAVICIONI_MOLECULAR_ARMS_VS_ERMS_DN	5.01288	0.00817952
ZHU_CMV_ALL_DN	8.18197	0.00904358
MORF_JUND	8.05959	0.0102218
module_342	4.59377	0.0107211
CONCANNON_APOPTOSIS_BY_EPOXOMICIN_UP	4.10339	0.011439
FERNANDEZ_BOUND_BY_MYC	4.72133	0.0162126
TONKS_TARGETS_OF_RUNX1_RUNX1T1_FUSION_HSC_DN	4.69388	0.0173141
SESTO_RESPONSE_TO_UV_C0	5.96459	0.0174832
CREIGHTON_AKT1_SIGNALING_VIA_MTOR_UP	13.42	0.0200326
V$CP2_02	4.58729	0.0224239
PROVENZANI_METASTASIS_DN	5.30303	0.0226837
RICKMAN_METASTASIS_DN	3.89011	0.0228969
module_55	2.47185	0.0257351
CREIGHTON_AKT1_SIGNALING_VIA_MTOR_DN	17.8475	0.0258265
GNATENKO_PLATELET_SIGNATURE	9.77544	0.031351
NING_CHRONIC_OBSTRUCTIVE_PULMONARY_DISEASE_UP	7.00869	0.0315515
ELVIDGE_HYPOXIA_UP	4.75497	0.0316827
REGULATION_OF_DEVELOPMENTAL_PROCESS	3.07517	0.0318134
chr11q13	4.17165	0.0335574
KOBAYASHI_EGFR_SIGNALING_24HR_UP	6.1311	0.035063
SMID_BREAST_CANCER_BASAL_DN	2.61831	0.0352954
BROCKE_APOPTOSIS_REVERSED_BY_IL6	5.0732	0.0353613
NIKOLSKY_BREAST_CANCER_8Q23_Q24_AMPLICON	5.0732	0.0353613
HAMAI_APOPTOSIS_VIA_TRAIL_DN	5.50733	0.0369707
WELCSH_BRCA1_TARGETS_1_DN	5.4608	0.0400211
DANG_BOUND_BY_MYC	2.24449	0.0420153
ACEVEDO_METHYLATED_IN_LIVER_CANCER_UP	1.87715	0.0439903
HELLER_HDAC_TARGETS_SILENCED_BY_METHYLATION_DN	3.86499	0.0449356
BROWNE_HCMV_INFECTION_18HR_DN	4.58132	0.0468239
JIANG_HYPOXIA_NORMAL	3.99819	0.0550985
CELL_DEVELOPMENT	2.70786	0.0554712
module_151	3.45257	0.0620791
module_60	3.0251	0.0622526
WNT_SIGNALING	6.4232	0.0633643
V$EGR1_01	4.16258	0.0660392
VECCHI_GASTRIC_CANCER_ADVANCED_VS_EARLY_DN	5.15544	0.0682427
HALMOS_CEBPA_TARGETS_DN	10.7313	0.0715439
KEGG_ALDOSTERONE_REGULATED_SODIUM_REABSORPTION	10.7313	0.0715439
DACOSTA_UV_RESPONSE_VIA_ERCC3_COMMON_UP	8.6008	0.0721921
KINSEY_TARGETS_OF_EWSR1_FLII_FUSION_DN	3.40661	0.0738815
module_321	5.60817	0.0757287
REGULATION_OF_APOPTOSIS	3.26883	0.078418
REACTOME_REGULATION_OF_BETA_CELL_DEVELOPMENT	5.5555	0.0821178
MORF_UBE2I	3.85521	0.083761
REGULATION_OF_PROGRAMMED_CELL_DEATH	3.24911	0.0850494
KRIGE_RESPONSE_TO_TOSEDOSTAT_6HR_DN	2.34036	0.0858659
DACOSTA_LOW_DOSE_UV_RESPONSE_VIA_ERCC3_XPCS_DN	42.6142	0.0878345
HOFMANN_MYELODYSPLASTIC_SYNDROM_RISK_UP	20.5415	0.0969066
SUH_COEXPRESSED_WITH_ID1_AND_ID2_UP	20.5415	0.0969066
SMID_BREAST_CANCER_ERBB2_UP	4.95768	0.0977644
DASU_IL6_SIGNALING_SCAR_UP	13.3872	0.103082
CHARAFE_BREAST_CANCER_BASAL_VS_MESENCHYMAL_UP	5.40369	0.104123
TARTE_PLASMA_CELL_VS_PLASMABLAST_UP	3.00286	0.104858
PODAR_RESPONSE_TO_ADAPHOSTIN_UP	4.51681	0.111009
module_83	3.29683	0.112748
CACGTG_V$MYC_Q2	2.41621	0.119975
VANTVEER_BREAST_CANCER_ESR1_UP	4.80939	0.128938
MACLACHLAN_BRCA1_TARGETS_UP	19.0744	0.129312
chr16p11	5.86249	0.13037
RYTTCCTG_V$ETS2_B	2.34524	0.13547
WINTER_HYPOXIA_METAGENE	3.88218	0.140799
CAGCTG_V$AP4_Q5	2.12166	0.14197
TRANSCRIPTION_FROM_RNA_POLYMERASE_II_PROMOTER	2.85742	0.143913
module_2	3.01922	0.147363
TIEN_INTESTINE_PROBIOTICS_6HR_UP	7.67805	0.150674
V$LFA1_Q6	4.06261	0.162308
MANN_RESPONSE_TO_AMIFOSTINE_UP	17.8032	0.169554
KRIGE_RESPONSE_TO_TOSEDOSTAT_24HR_DN	2.18926	0.172097
NIKOLSKY_BREAST_CANCER_17Q21_Q25_AMPLICON	3.17394	0.182984
V$HNF4_Q6	3.99789	0.191155
REACTOME_REGULATION_OF_GENE_EXPRESSION_IN_BETA_CELLS	5.55959	0.197721
TGACCTTG_V$SF1_Q6	3.97677	0.201701
ENK_UV_RESPONSE_EPIDERMIS_UP	3.26195	0.207536
module_24	2.78022	0.213644
GNF2_GLTSCR2	11.4691	0.218448
KEGG_FRUCTOSE_AND_MANNOSE_METABOLISM	11.4691	0.218448
APOPTOSIS_GO	2.84394	0.225195
NAKAMURA_TUMOR_ZONE_PERIPHERAL_VS_CENTRAL_DN	2.50873	0.227341
chr8q24	4.90943	0.23434
PROGRAMMED_CELL_DEATH	2.8303	0.240677
V$AREB6_01	3.89447	0.249119
V$MYCMAX_B	3.87442	0.262448
module_334	4.44487	0.262827
PRAMOONJAGO_SOX4_TARGETS_DN	8.53186	0.263984
ACEVEDO_NORMAL_TISSUE_ADJACENT_TO_LIVER_TUMOR_DN	2.97906	0.266755
DEBIASI_APOPTOSIS_BY_REOVIRUS_INFECTION_DN	3.65381	0.268978
BIOCARTA_MTA3_PATHWAY	15.7105	0.278426
CTTTGT_V$LEF1_Q2	1.94534	0.293064
SPECIFIC_RNA_POLYMERASE_II_TRANSCRIPTION_FACTOR_ACTIVITY	10.7055	0.305931
BILD_E2F3_ONCOGENIC_SIGNATURE	3.60409	0.310242
NUCLEOBASENUCLEOSIDENUCLEOTIDE_AND_NUCLEIC_ACID_METABOLIC_PROCESS	2.04516	0.316093
chr17q25	4.32577	0.335147
MISHRA_CARCINOMA_ASSOCIATED_FIBROBLAST_DN	14.8387	0.350032
V$CACCCBINDINGFACTOR_Q6	3.75835	0.355979
SEMENZA_HIF1_TARGETS	10.359	0.359126
WEINMANN_ADAPTATION_TO_HYPOXIA_DN	10.359	0.359126
RTAAACA_V$FREAC2_01	2.3687	0.377054
RNA_METABOLIC_PROCESS	2.26994	0.389562
TGTTTGY_V$HNF3_Q6	2.52789	0.40116
TGACCTY_V$ERR1_Q2	2.25535	0.416085
PENG_LEUCINE_DEPRIVATION_DN	7.82009	0.432968
DAVICIONI_TARGETS_OF_PAX_FOXO1_FUSIONS_DN	6.51103	0.434039
DOANE_BREAST_CANCER_CLASSES_UP	6.51103	0.434039
module_71	14.0577	0.434676
V$FXR_IR1_Q6	5.63107	0.439235
MOHANKUMAR_TLX1_TARGETS_UP	2.774	0.457524
RNGTGGGC_UNKNOWN	2.49583	0.45889
V$AHR_Q5	4.15838	0.475435
TAKEDA_TARGETS_OF_NUP98_HOXA9_FUSION_6HR_DN	9.7293	0.487376
KIM_WT1_TARGETS_12HR_UP	4.13152	0.503202
V$FAC1_01	4.13152	0.503202
V$ATF1_Q6	3.8454	0.514981
TRANSCRIPTION_DNA_DEPENDENT	2.40846	0.532504
RNA_BIOSYNTHETIC_PROCESS	2.40044	0.557905
UDAYAKUMAR_MED1_TARGETS_DN	3.40621	0.55945
module_98	2.80751	0.568442
NEGATIVE_REGULATION_OF_CELLULAR_PROCESS	2.39645	0.57086
CHARAFE_BREAST_CANCER_LUMINAL_VS_BASAL_UP	2.87828	0.614126
REACTOME_DIABETES_PATHWAYS	2.87828	0.614126
JIANG_TIP30_TARGETS_DN	12.71	0.650804
YANG_BREAST_CANCER_ESR1_UP	12.71	0.650804
module_1	2.86209	0.657395
KIM_WT1_TARGETS_8HR_UP	4.00305	0.66362
GGATTA_V$PITX2_Q2	2.6225	0.677314
CAFFAREL_RESPONSE_TO_THC_24HR_5_UP	12.1345	0.78598
KEGG_PENTOSE_PHOSPHATE_PATHWAY	12.1345	0.78598
REACTOME_BASIGIN_INTERACTIONS	12.1345	0.78598
V$MYCMAX_03	3.66377	0.807356
V$HNF4_01_B	3.64465	0.847394
WGGAATGY_V$TEF1_Q6	3.12597	0.851223
DORN_ADENOVIRUS_INFECTION_12HR_DN	8.67654	0.852465
DORN_ADENOVIRUS_INFECTION_24HR_DN	8.67654	0.852465
DANG_REGULATED_BY_MYC_DN	3.26779	0.855976
WHITESIDE_CISPLATIN_RESISTANCE_DN	19.3728	0.858988
REACTOME_INFLUENZA_LIFE_CYCLE	4.17871	0.885071
CAFFAREL_RESPONSE_TO_THC_UP	11.6074	0.940698
WEIGEL_OXIDATIVE_STRESS_BY_TBH_AND_H2O2	8.44792	0.970826
V$NRF2_Q4	3.58768	0.976999
MULLIGHAN_MLL_SIGNATURE_2_UP	2.68755	0.978343
MULLIGHAN_MLL_SIGNATURE_1_UP	2.76861	0.978927
3_5_CYCLIC_NUCLEOTIDE_PHOSPHODIESTERASE_ACTIVITY	0	1
3_5_EXONUCLEASE_ACTIVITY	4.40672	1
AAACCAC,MIR-140	0.578966	1
AAAGACA,MIR-511	0.914675	1
AAAGGAT,MIR-501	1.44297	1
AAAGGGA,MIR-204,MIR-211	0.253046	1
AAANWWTGC_UNKNOWN	1.84382	1
AAAYRNCTG_UNKNOWN	2.0244	1
AAAYWAACM_V$HFH4_01	1.79067	1
AACATTC,MIR-409-3P	1.73824	1
AACGGTT,MIR-451	0	1
AACTGAC,MIR-223	0.585428	1
AACTGGA,MIR-145	2.42017	1
AACTTT_UNKNOWN	1.64147	1
AACWWCAANK_UNKNOWN	1.60417	1
AACYNNNNTTCCS_UNKNOWN	0.811586	1
AAGCAAT,MIR-137	0.528056	1
AAGCACA,MIR-218	1.10486	1
AAGCACT,MIR-520F	1.50884	1
AAGCCAT,MIR-135A,MIR-135B	1.06019	1
AAGGGAT,MIR-188	0.742783	1
AAGTCCA,MIR-422B,MIR-422A	0	1
AAGWWRNYGGC_UNKNOWN	2.99096	1
AATGGAG,MIR-136	0.824307	1
AATGTGA,MIR-23A,MIR-23B	0.279292	1
ABDULRAHMAN_KIDNEY_CANCER_VHL_DN	11.387	1
ABE_INNER_EAR	2.11416	1
ABE_VEGFA_TARGETS_2HR	0	1
ABE_VEGFA_TARGETS_30MIN	0	1
ABE_VEGFA_TARGETS	0	1
ABRAHAM_ALPC_VS_MULTIPLE_MYELOMA_DN	3.11008	1
ABRAHAM_ALPC_VS_MULTIPLE_MYELOMA_UP	10.1425	1
ACAACCT,MIR-453	3.02644	1
ACAACTT,MIR-382	0	1
ACACTAC,MIR-142-3P	0.90961	1
ACACTCC,MIR-122A	2.27196	1
ACACTGG,MIR-199A,MIR-199B	1.1082	1
ACAGGGT,MIR-10A,MIR-10B	0	1
ACATATC,MIR-190	0	1
ACATTCC,MIR-1,MIR-206	2.52152	1
ACAWNRNSRCGG_UNKNOWN	1.92416	1
ACAWYAAAG_UNKNOWN	1.33805	1
ACCAAAG,MIR-9	0.894359	1
ACCAATC,MIR-509	0	1
ACCATTT,MIR-522	0.763773	1
ACCGAGC,MIR-423	0	1
ACCTGTTG_UNKNOWN	0.901792	1
ACETYLCHOLINE_BINDING	0	1
ACETYLGALACTOSAMINYLTRANSFERASE_ACTIVITY	0	1
ACETYLGLUCOSAMINYLTRANSFERASE_ACTIVITY	3.52509	1
ACETYLTRANSFERASE_ACTIVITY	0	1
ACEVEDO_LIVER_CANCER_UP	1.48568	1
ACEVEDO_LIVER_CANCER_WITH_H3K27ME3_DN	1.15536	1
ACEVEDO_LIVER_CANCER_WITH_H3K27ME3_UP	0	1
ACEVEDO_LIVER_CANCER_WITH_H3K9ME3_DN	0.86462	1
ACEVEDO_LIVER_CANCER_WITH_H3K9ME3_UP	0.395316	1
ACEVEDO_LIVER_TUMOR_VS_NORMAL_ADJACENT_TISSUE_DN	2.85583	1
ACEVEDO_LIVER_TUMOR_VS_NORMAL_ADJACENT_TISSUE_UP	1.30634	1
ACEVEDO_METHYLATED_IN_LIVER_CANCER_DN	0.427386	1
ACEVEDO_NORMAL_TISSUE_ADJACENT_TO_LIVER_TUMOR_UP	2.24832	1
ACGCACA,MIR-210	0	1
ACID_AMINO_ACID_LIGASE_ACTIVITY	1.88973	1
ACTACCT,MIR-196A,MIR-196B	2.14315	1
ACTAYRNNNCCCR_UNKNOWN	1.21131	1
ACTGAAA,MIR-30A-3P,MIR-30E-3P	1.28254	1
ACTGCAG,MIR-17-3P	0.548677	1
ACTGCCT,MIR-34B	2.42017	1
ACTGTAG,MIR-139	1.36794	1
ACTGTGA,MIR-27A,MIR-27B	1.04621	1
ACTIN_BINDING	0.675892	1
ACTIN_CYTOSKELETON	3.32132	1
ACTIN_CYTOSKELETON_ORGANIZATION_AND_BIOGENESIS	2.96275	1
ACTIN_FILAMENT_BASED_MOVEMENT	0	1
ACTIN_FILAMENT_BASED_PROCESS	2.71028	1
ACTIN_FILAMENT_BINDING	0	1
ACTIN_FILAMENT_BUNDLE_FORMATION	4.80715	1
ACTIN_FILAMENT	5.57952	1
ACTIN_FILAMENT_ORGANIZATION	9.26245	1
ACTIN_FILAMENT_POLYMERIZATION	0	1
ACTIN_POLYMERIZATION_AND_OR_DEPOLYMERIZATION	0	1
ACTIVATION_OF_IMMUNE_RESPONSE	6.62558	1
ACTIVATION_OF_JNK_ACTIVITY	0	1
ACTIVATION_OF_MAPK_ACTIVITY	0	1
ACTIVATION_OF_NF_KAPPAB_TRANSCRIPTION_FACTOR	0	1
ACTIVATION_OF_PROTEIN_KINASE_ACTIVITY	4.2383	1
ACTIVE_TRANSMEMBRANE_TRANSPORTER_ACTIVITY	3.19764	1
ACTTTAT,MIR-142-5P	1.03546	1
ACTWSNACTNY_UNKNOWN	1.79332	1
ACUTE_INFLAMMATORY_RESPONSE	5.8763	1
ADAPTIVE_IMMUNE_RESPONSE	0	1
ADAPTIVE_IMMUNE_RESPONSE_GO_0002460	0	1
ADDYA_ERYTHROID_DIFFERENTIATION_BY_HEMIN	3.86171	1
ADENYLATE_CYCLASE_ACTIVATION	0	1
ADENYL_NUCLEOTIDE_BINDING	1.61723	1
ADENYL_RIBONUCLEOTIDE_BINDING	1.66851	1
ADHERENS_JUNCTION	2.64322	1
ADP_BINDING	7.57372	1
AEROBIC_RESPIRATION	0	1
AGARWAL_AKT_PATHWAY_TARGETS	0	1
AGCACTT,MIR-93,MIR-302A,MIR-302B,MIR-302C,MIR-302D,MIR-372,MIR-373,MIR-520E,MIR-520A,MIR-526B,MIR-520B,MIR-520C,MIR-520D	1.74484	1
AGCATTA,MIR-155	3.0161	1
AGCGCAG,MIR-191	0	1
AGCGCTT,MIR-518F,MIR-518E,MIR-518A	0	1
AGCTCCT,MIR-28	1.30488	1
AGCYRWTTC_UNKNOWN	1.91493	1
AGGAAGC,MIR-516-3P	0.560406	1
AGGAGTG,MIR-483	0.837432	1
AGGCACT,MIR-515-3P	0.703031	1
AGGGCAG,MIR-18A	0.469925	1
AGGGCCA,MIR-328	1.27331	1
AGGTGCA,MIR-500	0.63502	1
AGING	0	1
AGTCAGC,MIR-345	0	1
AGTCTAG,MIR-151	2.5173	1
AGTCTTA,MIR-499	1.60259	1
AGTGCGT,MIR-521	13.2259	1
AGTTCTC,MIR-146A,MIR-146B	1.07741	1
AGUIRRE_PANCREATIC_CANCER_COPY_NUMBER_DN	0.440673	1
AGUIRRE_PANCREATIC_CANCER_COPY_NUMBER_UP	2.59721	1
AIGNER_ZEB1_TARGETS	1.88741	1
AIYAR_COBRA1_TARGETS_DN	1.88741	1
AIYAR_COBRA1_TARGETS_UP	0	1
AKL_HTLV1_INFECTION_DN	0.787282	1
AKL_HTLV1_INFECTION_UP	0	1
ALCALA_APOPTOSIS	1.13585	1
ALCALAY_AML_BY_NPM1_LOCALIZATION_DN	0.274467	1
ALCALAY_AML_BY_NPM1_LOCALIZATION_UP	2.24959	1
ALCOHOL_METABOLIC_PROCESS	3.32889	1
ALDO_KETO_REDUCTASE_ACTIVITY	10.6037	1
ALONSO_METASTASIS_DN	4.2383	1
ALONSO_METASTASIS_EMT_DN	0	1
ALONSO_METASTASIS_EMT_UP	1.60102	1
ALONSO_METASTASIS_NEURAL_UP	0	1
ALONSO_METASTASIS_UP	1.14903	1
AMBROSINI_FLAVOPIRIDOL_TREATMENT_TP53	4.00849	1
AMINE_BINDING	0	1
AMINE_BIOSYNTHETIC_PROCESS	6.62558	1
AMINE_CATABOLIC_PROCESS	0	1
AMINE_METABOLIC_PROCESS	1.55822	1
AMINE_RECEPTOR_ACTIVITY	0	1
AMINE_TRANSMEMBRANE_TRANSPORTER_ACTIVITY	4.0838	1
AMINE_TRANSPORT	4.4245	1
AMINO_ACID_AND_DERIVATIVE_METABOLIC_PROCESS	1.63741	1
AMINO_ACID_CATABOLIC_PROCESS	0	1
AMINO_ACID_DERIVATIVE_BIOSYNTHETIC_PROCESS	5.28786	1
AMINO_ACID_DERIVATIVE_METABOLIC_PROCESS	2.2982	1
AMINO_ACID_METABOLIC_PROCESS	1.42878	1
AMINO_ACID_TRANSMEMBRANE_TRANSPORTER_ACTIVITY	5.90183	1
AMINO_ACID_TRANSPORT	6.64031	1
AMINOPEPTIDASE_ACTIVITY	0	1
AMINO_SUGAR_METABOLIC_PROCESS	0	1
AMIT_EGF_RESPONSE_120_HELA	5.17194	1
AMIT_EGF_RESPONSE_120_MCF10A	3.79175	1
AMIT_EGF_RESPONSE_20_HELA	11.7803	1
AMIT_EGF_RESPONSE_20_MCF10A	4.06774	1
AMIT_EGF_RESPONSE_240_HELA	1.79332	1
AMIT_EGF_RESPONSE_240_MCF10A	2.5173	1
AMIT_EGF_RESPONSE_40_MCF10A	13.3222	1
AMIT_EGF_RESPONSE_480_MCF10A	2.25245	1
AMIT_EGF_RESPONSE_60_HELA	7.82932	1
AMIT_EGF_RESPONSE_60_MCF10A	7.84967	1
AMIT_SERUM_RESPONSE_120_MCF10A	6.04999	1
AMIT_SERUM_RESPONSE_20_MCF10A	2.5173	1
AMIT_SERUM_RESPONSE_240_MCF10A	1.82447	1
AMIT_SERUM_RESPONSE_40_MCF10A	8.89707	1
AMIT_SERUM_RESPONSE_480_MCF10A	2.78715	1
AMIT_SERUM_RESPONSE_60_MCF10A	2.94733	1
AMUNDSON_DNA_DAMAGE_RESPONSE_TP53	16.3944	1
AMUNDSON_GAMMA_RADIATION_RESISTANCE	0	1
AMUNDSON_GAMMA_RADIATION_RESPONSE	0	1
AMUNDSON_GENOTOXIC_SIGNATURE	5.11142	1
AMUNDSON_POOR_SURVIVAL_AFTER_GAMMA_RADIATION_2G	1.71191	1
AMUNDSON_POOR_SURVIVAL_AFTER_GAMMA_RADIATION_8G	3.24738	1
AMUNDSON_RESPONSE_TO_ARSENITE	2.70848	1
AMYLOID_PRECURSOR_PROTEIN_METABOLIC_PROCESS	0	1
ANATOMICAL_STRUCTURE_DEVELOPMENT	1.22376	1
ANATOMICAL_STRUCTURE_FORMATION	0.977432	1
ANATOMICAL_STRUCTURE_MORPHOGENESIS	1.58159	1
ANCHORED_TO_MEMBRANE	0	1
ANCHORED_TO_PLASMA_MEMBRANE	0	1
ANDROGEN_RECEPTOR_SIGNALING_PATHWAY	0	1
ANGIOGENESIS	1.14786	1
ANION_CATION_SYMPORTER_ACTIVITY	0	1
ANION_CHANNEL_ACTIVITY	0	1
ANION_TRANSMEMBRANE_TRANSPORTER_ACTIVITY	2.84181	1
ANION_TRANSPORT	1.70449	1
ANTIGEN_BINDING	5.29901	1
ANTIOXIDANT_ACTIVITY	7.06685	1
ANTIPORTER_ACTIVITY	5.8763	1
APICAL_JUNCTION_COMPLEX	0	1
APICAL_PART_OF_CELL	0	1
APICAL_PLASMA_MEMBRANE	0	1
APICOLATERAL_PLASMA_MEMBRANE	0	1
APOPTOTIC_MITOCHONDRIAL_CHANGES	4.80715	1
APOPTOTIC_NUCLEAR_CHANGES	0	1
APOPTOTIC_PROGRAM	0.85098	1
APPEL_IMATINIB_RESPONSE	1.65114	1
APPIERTO_RESPONSE_TO_FENRETINIDE_DN	0.977432	1
APPIERTO_RESPONSE_TO_FENRETINIDE_UP	3.02644	1
ARGGGTTAA_UNKNOWN	2.89301	1
AROMATIC_COMPOUND_METABOLIC_PROCESS	0	1
ARYLSULFATASE_ACTIVITY	0	1
ASGHARZADEH_NEUROBLASTOMA_POOR_SURVIVAL_DN	1.55385	1
ASTIER_INTEGRIN_SIGNALING	3.94002	1
ASTON_MAJOR_DEPRESSIVE_DISORDER_DN	3.07401	1
ASTON_MAJOR_DEPRESSIVE_DISORDER_UP	0	1
ATAACCT,MIR-154	0	1
ATAAGCT,MIR-21	2.00218	1
ATACCTC,MIR-202	1.41181	1
ATACTGT,MIR-144	0.590969	1
ATAGGAA,MIR-202	0.572645	1
ATATGCA,MIR-448	0.622718	1
ATCATGA,MIR-433	0	1
ATCMNTCCGY_UNKNOWN	0	1
ATCTTGC,MIR-31	1.73439	1
ATGAAGG,MIR-205	2.8985	1
ATGCACG,MIR-517B	3.30463	1
ATGCAGT,MIR-217	0	1
ATGCTGC,MIR-103,MIR-107	0.559258	1
ATGCTGG,MIR-338	1.08879	1
ATGGYGGA_UNKNOWN	0.742783	1
ATGTACA,MIR-493	0.387827	1
ATGTAGC,MIR-221,MIR-222	1.01517	1
ATGTCAC,MIR-489	1.28891	1
ATGTTAA,MIR-302C	1.21906	1
ATGTTTC,MIR-494	0.72665	1
ATPASE_ACTIVITY_COUPLED	1.74589	1
ATPASE_ACTIVITY_COUPLED_TO_MOVEMENT_OF_SUBSTANCES	4.19108	1
ATPASE_ACTIVITY_COUPLED_TO_TRANSMEMBRANE_MOVEMENT_OF_IONS	4.81715	1
ATPASE_ACTIVITY_COUPLED_TO_TRANSMEMBRANE_MOVEMENT_OF_IONS_PHOSPHORYLATIVE_MECHANISM	2.78249	1
ATPASE_ACTIVITY	1.46983	1
ATP_BINDING	1.3931	1
ATP_DEPENDENT_DNA_HELICASE_ACTIVITY	0	1
ATP_DEPENDENT_HELICASE_ACTIVITY	0	1
ATP_DEPENDENT_RNA_HELICASE_ACTIVITY	0	1
ATTACAT,MIR-380-3P	1.17388	1
ATTCTTT,MIR-186	1.17525	1
AUJLA_IL22_AND_IL17A_SIGNALING	0	1
AUNG_GASTRIC_CANCER	1.39003	1
AUXILIARY_TRANSPORT_PROTEIN_ACTIVITY	0	1
AXON	0	1
AXON_GUIDANCE	2.2982	1
AXONOGENESIS	1.14786	1
BACOLOD_RESISTANCE_TO_ALKYLATING_AGENTS_DN	1.01513	1
BACOLOD_RESISTANCE_TO_ALKYLATING_AGENTS_UP	0	1
BAELDE_DIABETIC_NEPHROPATHY_DN	0	1
BAELDE_DIABETIC_NEPHROPATHY_UP	5.69082	1
BALDWIN_PRKCI_TARGETS_UP	3.41761	1
BALLIF_DEVELOPMENTAL_DISABILITY_P16_P12_DELETION	4.80715	1
BANDRES_RESPONSE_TO_CARMUSTIN_MGMT_24HR_DN	4.2383	1
BANDRES_RESPONSE_TO_CARMUSTIN_MGMT_24HR_UP	0	1
BANDRES_RESPONSE_TO_CARMUSTIN_MGMT_48HR_UP	2.93719	1
BANDRES_RESPONSE_TO_CARMUSTIN_WITHOUT_MGMT_24HR_DN	0	1
BANDRES_RESPONSE_TO_CARMUSTIN_WITHOUT_MGMT_24HR_UP	0	1
BANDRES_RESPONSE_TO_CARMUSTIN_WITHOUT_MGMT_48HR_DN	10.6799	1
BANDRES_RESPONSE_TO_CARMUSTIN_WITHOUT_MGMT_48HR_UP	3.77723	1
BARIS_THYROID_CANCER_DN	6.417	1
BARIS_THYROID_CANCER_UP	2.78249	1
BARRIER_CANCER_RELAPSE_NORMAL_SAMPLE_DN	7.09853	1
BARRIER_CANCER_RELAPSE_NORMAL_SAMPLE_UP	0	1
BARRIER_CANCER_RELAPSE_TUMOR_SAMPLE_DN	0	1
BARRIER_CANCER_RELAPSE_TUMOR_SAMPLE_UP	0	1
BARRIER_COLON_CANCER_RECURRENCE_DN	5.57952	1
BARRIER_COLON_CANCER_RECURRENCE_UP	0	1
BASAKI_YBX1_TARGETS_DN	2.20427	1
BASAKI_YBX1_TARGETS_UP	1.8356	1
BASAL_LAMINA	0	1
BASE_EXCISION_REPAIR	3.52509	1
BASEMENT_MEMBRANE	0	1
BASOLATERAL_PLASMA_MEMBRANE	1.65114	1
BASSO_B_LYMPHOCYTE_NETWORK	2.28203	1
BASSO_CD40_SIGNALING_DN	2.33899	1
BASSO_CD40_SIGNALING_UP	4.61513	1
BASSO_HAIRY_CELL_LEUKEMIA_DN	4.62699	1
BASSO_HAIRY_CELL_LEUKEMIA_UP	0	1
B_CELL_ACTIVATION	0	1
B_CELL_DIFFERENTIATION	0	1
BECKER_TAMOXIFEN_RESISTANCE_DN	1.07741	1
BECKER_TAMOXIFEN_RESISTANCE_UP	5.7546	1
BEGUM_TARGETS_OF_PAX3_FOXO1_FUSION_AND_PAX3	0	1
BEGUM_TARGETS_OF_PAX3_FOXO1_FUSION_UP	0	1
BEHAVIOR	0	1
BEIER_GLIOMA_STEM_CELL_DN	1.76338	1
BEIER_GLIOMA_STEM_CELL_UP	0	1
BENNETT_SYSTEMIC_LUPUS_ERYTHEMATOSUS	0	1
BENPORATH_CYCLING_GENES	1.84932	1
BENPORATH_EED_TARGETS	1.52727	1
BENPORATH_ES_1	0.951415	1
	0	1
BENPORATH_ES_CORE_NINE_CORRELATED	2.18896	1
BENPORATH_ES_CORE_NINE	0	1
BENPORATH_ES_WITH_H3K27ME3	1.29159	1
BENPORATH_MYC_MAX_TARGETS	1.03125	1
BENPORATH_NANOG_TARGETS	1.52727	1
BENPORATH_NOS_TARGETS	0.841072	1
BENPORATH_OCT4_TARGETS	0.85784	1
BENPORATH_PRC2_TARGETS	1.0941	1
BENPORATH_PROLIFERATION	0	1
BENPORATH_SOX2_TARGETS	1.51835	1
BENPORATH_SUZ12_TARGETS	1.16246	1
BERNARD_PPAPDC1B_TARGETS_DN	3.86825	1
BERNARD_PPAPDC1B_TARGETS_UP	0	1
BERTUCCI_INVASIVE_CARCINOMA_DUCTAL_VS_LOBULAR_DN	0	1
BERTUCCI_INVASIVE_CARCINOMA_DUCTAL_VS_LOBULAR_UP	7.2432	1
BERTUCCI_MEDULLARY_VS_DUCTAL_BREAST_CANCER_DN	1.71378	1
BERTUCCI_MEDULLARY_VS_DUCTAL_BREAST_CANCER_UP	1.07802	1
BETA_TUBULIN_BINDING	0	1
BHATI_G2M_ARREST_BY_2METHOXYESTRADIOL_DN	2.99183	1
BHATI_G2M_ARREST_BY_2METHOXYESTRADIOL_UP	0.758241	1
BHATTACHARYA_EMBRYONIC_STEM_CELL	1.30488	1
BIDUS_METASTASIS_DN	3.21857	1
BIDUS_METASTASIS_UP	0	1
BILBAN_B_CLL_LPL_DN	4.43346	1
BILBAN_B_CLL_LPL_UP	0	1
BILD_CTNNB1_ONCOGENIC_SIGNATURE	0.667303	1
BILD_HRAS_ONCOGENIC_SIGNATURE	3.21549	1
BILD_MYC_ONCOGENIC_SIGNATURE	1.83535	1
BILD_SRC_ONCOGENIC_SIGNATURE	0.909846	1
BILE_ACID_METABOLIC_PROCESS	0	1
BIOCARTA_41BB_PATHWAY	0	1
BIOCARTA_ACE2_PATHWAY	0	1
BIOCARTA_ACH_PATHWAY	0	1
BIOCARTA_ACTINY_PATHWAY	4.60808	1
BIOCARTA_AGPCR_PATHWAY	3.11008	1
BIOCARTA_AGR_PATHWAY	4.19108	1
BIOCARTA_AHSP_PATHWAY	0	1
BIOCARTA_AKAP13_PATHWAY	0	1
BIOCARTA_AKAP95_PATHWAY	0	1
BIOCARTA_AKAPCENTROSOME_PATHWAY	0	1
BIOCARTA_AKT_PATHWAY	2.40269	1
BIOCARTA_ALK_PATHWAY	6.26313	1
BIOCARTA_AMI_PATHWAY	0	1
BIOCARTA_ARAP_PATHWAY	0	1
BIOCARTA_ARENRF2_PATHWAY	13.2899	1
BIOCARTA_ARF_PATHWAY	3.11008	1
BIOCARTA_ASBCELL_PATHWAY	0	1
BIOCARTA_AT1R_PATHWAY	0	1
BIOCARTA_ATM_PATHWAY	0	1
BIOCARTA_ATRBRCA_PATHWAY	2.64322	1
BIOCARTA_BAD_PATHWAY	0	1
BIOCARTA_BARRESTIN_PATHWAY	4.06774	1
BIOCARTA_BARRESTIN_SRC_PATHWAY	3.11008	1
BIOCARTA_BARR_MAPK_PATHWAY	3.77723	1
BIOCARTA_BCELLSURVIVAL_PATHWAY	12.2617	1
BIOCARTA_BCR_PATHWAY	1.50938	1
BIOCARTA_BIOPEPTIDES_PATHWAY	0	1
BIOCARTA_BLYMPHOCYTE_PATHWAY	0	1
BIOCARTA_CACAM_PATHWAY	0	1
BIOCARTA_CALCINEURIN_PATHWAY	0	1
BIOCARTA_CARDIACEGF_PATHWAY	6.23565	1
BIOCARTA_CARM1_PATHWAY	8.15563	1
BIOCARTA_CARM_ER_PATHWAY	1.50938	1
BIOCARTA_CASPASE_PATHWAY	0	1
BIOCARTA_CBL_PATHWAY	0	1
BIOCARTA_CCR3_PATHWAY	3.92467	1
BIOCARTA_CCR5_PATHWAY	2.78249	1
BIOCARTA_CD40_PATHWAY	3.77723	1
BIOCARTA_CDC42RAC_PATHWAY	0	1
BIOCARTA_CDK5_PATHWAY	0	1
BIOCARTA_CDMAC_PATHWAY	7.06685	1
BIOCARTA_CELL2CELL_PATHWAY	3.77723	1
BIOCARTA_CELLCYCLE_PATHWAY	2.2982	1
BIOCARTA_CERAMIDE_PATHWAY	2.40269	1
BIOCARTA_CFTR_PATHWAY	4.06774	1
BIOCARTA_CHEMICAL_PATHWAY	0	1
BIOCARTA_CHREBP2_PATHWAY	0	1
BIOCARTA_CK1_PATHWAY	0	1
BIOCARTA_CLASSIC_PATHWAY	0	1
BIOCARTA_COMP_PATHWAY	3.11008	1
BIOCARTA_CREB_PATHWAY	0	1
BIOCARTA_CSK_PATHWAY	0	1
BIOCARTA_CTCF_PATHWAY	2.20243	1
BIOCARTA_CTLA4_PATHWAY	0	1
BIOCARTA_CTL_PATHWAY	0	1
BIOCARTA_CXCR4_PATHWAY	1.95738	1
BIOCARTA_CYTOKINE_PATHWAY	0	1
BIOCARTA_D4GDI_PATHWAY	0	1
BIOCARTA_DC_PATHWAY	0	1
BIOCARTA_DEATH_PATHWAY	0	1
BIOCARTA_DNAFRAGMENT_PATHWAY	0	1
BIOCARTA_DREAM_PATHWAY	3.77723	1
BIOCARTA_ECM_PATHWAY	2.20243	1
BIOCARTA_EDG1_PATHWAY	0	1
BIOCARTA_EGF_PATHWAY	1.65114	1
BIOCARTA_EGFR_SMRTE_PATHWAY	17.7154	1
BIOCARTA_EIF2_PATHWAY	0	1
BIOCARTA_EIF4_PATHWAY	2.20243	1
BIOCARTA_EIF_PATHWAY	0	1
BIOCARTA_EPHA4_PATHWAY	8.15563	1
BIOCARTA_EPONFKB_PATHWAY	0	1
BIOCARTA_EPO_PATHWAY	2.78249	1
BIOCARTA_ERK5_PATHWAY	0	1
BIOCARTA_ERK_PATHWAY	3.41761	1
BIOCARTA_ERYTH_PATHWAY	0	1
BIOCARTA_ETC_PATHWAY	0	1
BIOCARTA_ETS_PATHWAY	3.11008	1
BIOCARTA_EXTRINSIC_PATHWAY	0	1
BIOCARTA_FAS_PATHWAY	0	1
BIOCARTA_FCER1_PATHWAY	1.35434	1
BIOCARTA_FEEDER_PATHWAY	6.61093	1
BIOCARTA_FIBRINOLYSIS_PATHWAY	0	1
BIOCARTA_FMLP_PATHWAY	0	1
BIOCARTA_FREE_PATHWAY	0	1
BIOCARTA_G1_PATHWAY	1.70449	1
BIOCARTA_G2_PATHWAY	2.2982	1
BIOCARTA_GABA_PATHWAY	0	1
BIOCARTA_GATA3_PATHWAY	3.30463	1
BIOCARTA_GCR_PATHWAY	0	1
BIOCARTA_GH_PATHWAY	4.07575	1
BIOCARTA_GLEEVEC_PATHWAY	4.81715	1
BIOCARTA_GLYCOLYSIS_PATHWAY	22.7728	1
BIOCARTA_GPCR_PATHWAY	1.32042	1
BIOCARTA_GRANULOCYTES_PATHWAY	0	1
BIOCARTA_GSK3_PATHWAY	5.90183	1
BIOCARTA_HCMV_PATHWAY	0	1
BIOCARTA_HDAC_PATHWAY	0	1
BIOCARTA_HER2_PATHWAY	2.2982	1
BIOCARTA_HIF_PATHWAY	0	1
BIOCARTA_HIVNEF_PATHWAY	2.65181	1
BIOCARTA_HSP27_PATHWAY	9.37558	1
BIOCARTA_IGF1MTOR_PATHWAY	0	1
BIOCARTA_IGF1_PATHWAY	5.29901	1
BIOCARTA_IGF1R_PATHWAY	2.2982	1
BIOCARTA_IL10_PATHWAY	0	1
BIOCARTA_IL12_PATHWAY	0	1
BIOCARTA_IL17_PATHWAY	0	1
BIOCARTA_IL1R_PATHWAY	1.50938	1
BIOCARTA_IL22BP_PATHWAY	3.30463	1
BIOCARTA_IL2_PATHWAY	2.40269	1
BIOCARTA_IL2RB_PATHWAY	6.26313	1
BIOCARTA_IL3_PATHWAY	3.52509	1
BIOCARTA_IL4_PATHWAY	5.28786	1
BIOCARTA_IL5_PATHWAY	0	1
BIOCARTA_IL6_PATHWAY	5.04708	1
BIOCARTA_IL7_PATHWAY	0	1
BIOCARTA_INFLAM_PATHWAY	0	1
BIOCARTA_INSULIN_PATHWAY	5.04708	1
BIOCARTA_INTEGRIN_PATHWAY	3.61858	1
BIOCARTA_INTRINSIC_PATHWAY	2.2982	1
BIOCARTA_KERATINOCYTE_PATHWAY	2.25245	1
BIOCARTA_KREB_PATHWAY	0	1
BIOCARTA_LAIR_PATHWAY	0	1
BIOCARTA_LECTIN_PATHWAY	0	1
BIOCARTA_LEPTIN_PATHWAY	0	1
BIOCARTA_LONGEVITY_PATHWAY	0	1
BIOCARTA_LYM_PATHWAY	0	1
BIOCARTA_MAL_PATHWAY	7.2432	1
BIOCARTA_MAPK_PATHWAY	1.89206	1
BIOCARTA_MCALPAIN_PATHWAY	3.78447	1
BIOCARTA_MCM_PATHWAY	0	1
BIOCARTA_MEF2D_PATHWAY	0	1
BIOCARTA_MET_PATHWAY	3.98155	1
BIOCARTA_MITOCHONDRIA_PATHWAY	0	1
BIOCARTA_MONOCYTE_PATHWAY	0	1
BIOCARTA_MPR_PATHWAY	2.52127	1
BIOCARTA_MTOR_PATHWAY	0	1
BIOCARTA_MYOSIN_PATHWAY	0	1
BIOCARTA_NDKDYNAMIN_PATHWAY	2.93719	1
BIOCARTA_NEUROTRANSMITTERS_PATHWAY	0	1
BIOCARTA_NFAT_PATHWAY	1.67916	1
BIOCARTA_NFKB_PATHWAY	7.59088	1
BIOCARTA_NGF_PATHWAY	2.93719	1
BIOCARTA_NKCELLS_PATHWAY	0	1
BIOCARTA_NKT_PATHWAY	0	1
BIOCARTA_NO1_PATHWAY	2.94225	1
BIOCARTA_NO2IL12_PATHWAY	0	1
BIOCARTA_NOS1_PATHWAY	0	1
BIOCARTA_NTHI_PATHWAY	0	1
BIOCARTA_NUCLEARRS_PATHWAY	8.83522	1
BIOCARTA_P27_PATHWAY	4.40672	1
BIOCARTA_P35ALZHEIMERS_PATHWAY	0	1
BIOCARTA_P38MAPK_PATHWAY	2.71549	1
BIOCARTA_P53HYPOXIA_PATHWAY	7.2432	1
BIOCARTA_P53_PATHWAY	3.52509	1
BIOCARTA_PAR1_PATHWAY	0	1
BIOCARTA_PARKIN_PATHWAY	0	1
BIOCARTA_PDGF_PATHWAY	1.60102	1
BIOCARTA_PGC1A_PATHWAY	2.2982	1
BIOCARTA_PITX2_PATHWAY	7.57372	1
BIOCARTA_PLATELETAPP_PATHWAY	0	1
BIOCARTA_PLCE_PATHWAY	0	1
BIOCARTA_PML_PATHWAY	6.62558	1
BIOCARTA_PPARA_PATHWAY	4.67749	1
BIOCARTA_PROTEASOME_PATHWAY	0	1
BIOCARTA_PS1_PATHWAY	8.15563	1
BIOCARTA_PTC1_PATHWAY	0	1
BIOCARTA_PTDINS_PATHWAY	0	1
BIOCARTA_PTEN_PATHWAY	3.11008	1
BIOCARTA_PYK2_PATHWAY	1.76139	1
BIOCARTA_RAB_PATHWAY	6.23565	1
BIOCARTA_RAC1_PATHWAY	4.81715	1
BIOCARTA_RACCYCD_PATHWAY	4.2383	1
BIOCARTA_RANKL_PATHWAY	3.77723	1
BIOCARTA_RANMS_PATHWAY	0	1
BIOCARTA_RARRXR_PATHWAY	7.57372	1
BIOCARTA_RAS_PATHWAY	0	1
BIOCARTA_RB_PATHWAY	0	1
BIOCARTA_RELA_PATHWAY	7.06685	1
BIOCARTA_RHO_PATHWAY	4.9786	1
BIOCARTA_RNA_PATHWAY	0	1
BIOCARTA_SALMONELLA_PATHWAY	6.62558	1
BIOCARTA_SARS_PATHWAY	0	1
BIOCARTA_SET_PATHWAY	0	1
BIOCARTA_SHH_PATHWAY	0	1
BIOCARTA_SKP2E2F_PATHWAY	5.8763	1
BIOCARTA_SODD_PATHWAY	5.28786	1
BIOCARTA_SPPA_PATHWAY	0	1
BIOCARTA_SPRY_PATHWAY	0	1
BIOCARTA_SRCRPTP_PATHWAY	0	1
BIOCARTA_STATHMIN_PATHWAY	0	1
BIOCARTA_STEM_PATHWAY	0	1
BIOCARTA_STRESS_PATHWAY	4.2383	1
BIOCARTA_TALL1_PATHWAY	0	1
BIOCARTA_TCAPOPTOSIS_PATHWAY	0	1
BIOCARTA_TCRA_PATHWAY	0	1
BIOCARTA_TCR_PATHWAY	1.17343	1
BIOCARTA_TCYTOTOXIC_PATHWAY	0	1
BIOCARTA_TEL_PATHWAY	2.93719	1
BIOCARTA_TFF_PATHWAY	0	1
BIOCARTA_TGFB_PATHWAY	0	1
BIOCARTA_TH1TH2_PATHWAY	0	1
BIOCARTA_THELPER_PATHWAY	0	1
BIOCARTA_TID_PATHWAY	8.85572	1
BIOCARTA_TNFR1_PATHWAY	1.70449	1
BIOCARTA_TNFR2_PATHWAY	3.11008	1
BIOCARTA_TOB1_PATHWAY	2.78249	1
BIOCARTA_TOLL_PATHWAY	4.5514	1
BIOCARTA_TPO_PATHWAY	2.20243	1
BIOCARTA_TRKA_PATHWAY	0	1
BIOCARTA_UCALPAIN_PATHWAY	5.04708	1
BIOCARTA_VDR_PATHWAY	4.40672	1
BIOCARTA_VEGF_PATHWAY	0	1
BIOCARTA_VIP_PATHWAY	1.88741	1
BIOCARTA_VITCB_PATHWAY	4.80715	1
BIOCARTA_WNT_PATHWAY	6.37446	1
BIOGENIC_AMINE_METABOLIC_PROCESS	3.30463	1
BIOPOLYMER_BIOSYNTHETIC_PROCESS	0	1
BIOPOLYMER_CATABOLIC_PROCESS	2.71028	1
BIOPOLYMER_METABOLIC_PROCESS	1.71036	1
BIOPOLYMER_MODIFICATION	1.0923	1
BIOSYNTHETIC_PROCESS	1.7123	1
BLALOCK_ALZHEIMERS_DISEASE_DN	0.517703	1
BLALOCK_ALZHEIMERS_DISEASE_INCIPIENT_DN	0	1
BLALOCK_ALZHEIMERS_DISEASE_INCIPIENT_UP	2.05034	1
BLOOD_COAGULATION	1.17343	1
BLUM_RESPONSE_TO_SALIRASIB_DN	2.18499	1
BLUM_RESPONSE_TO_SALIRASIB_UP	1.30267	1
BODY_FLUID_SECRETION	0	1
BOGNI_TREATMENT_RELATED_MYELOID_LEUKEMIA_DN	1.65114	1
BOGNI_TREATMENT_RELATED_MYELOID_LEUKEMIA_UP	0	1
BOHN_PRIMARY_IMMUNODEFICIENCY_SYNDROM_DN	0	1
BOHN_PRIMARY_IMMUNODEFICIENCY_SYNDROM_UP	1.46738	1
BONCI_TARGETS_OF_MIR15A_AND_MIR16_1	1.33805	1
BONE_REMODELING	1.88741	1
BONOME_OVARIAN_CANCER_POOR_SURVIVAL_DN	0	1
BONOME_OVARIAN_CANCER_POOR_SURVIVAL_UP	0	1
BONOME_OVARIAN_CANCER_SURVIVAL_OPTIMAL_DEBULKING	1.68321	1
BONOME_OVARIAN_CANCER_SURVIVAL_SUBOPTIMAL_DEBULKING	1.34402	1
BOQUEST_STEM_CELL_CULTURED_VS_FRESH_DN	3.65404	1
BOQUEST_STEM_CELL_CULTURED_VS_FRESH_UP	0	1
BOQUEST_STEM_CELL_DN	0	1
BORCZUK_MALIGNANT_MESOTHELIOMA_DN	3.90116	1
BORCZUK_MALIGNANT_MESOTHELIOMA_UP	0.162296	1
BOWIE_RESPONSE_TO_EXTRACELLULAR_MATRIX	0	1
BOWIE_RESPONSE_TO_TAMOXIFEN	0	1
BOYAULT_LIVER_CANCER_SUBCLASS_G123_DN	0	1
BOYAULT_LIVER_CANCER_SUBCLASS_G123_UP	0	1
BOYAULT_LIVER_CANCER_SUBCLASS_G12_DN	3.52509	1
BOYAULT_LIVER_CANCER_SUBCLASS_G12_UP	2.35282	1
BOYAULT_LIVER_CANCER_SUBCLASS_G1_DN	0	1
BOYAULT_LIVER_CANCER_SUBCLASS_G1_UP	1.86101	1
BOYAULT_LIVER_CANCER_SUBCLASS_G23_DN	0	1
BOYAULT_LIVER_CANCER_SUBCLASS_G23_UP	0.942432	1
BOYAULT_LIVER_CANCER_SUBCLASS_G2	1.95738	1
BOYAULT_LIVER_CANCER_SUBCLASS_G3_DN	0.995922	1
BOYAULT_LIVER_CANCER_SUBCLASS_G3_UP	1.13043	1
BOYAULT_LIVER_CANCER_SUBCLASS_G56_DN	2.78249	1
BOYAULT_LIVER_CANCER_SUBCLASS_G56_UP	0	1
BOYAULT_LIVER_CANCER_SUBCLASS_G5_DN	0	1
BOYAULT_LIVER_CANCER_SUBCLASS_G5_UP	0	1
BOYAULT_LIVER_CANCER_SUBCLASS_G6_DN	2.93719	1
BOYAULT_LIVER_CANCER_SUBCLASS_G6_UP	1.67916	1
BOYERINAS_ONCOFETAL_TARGETS_OF_LET7A1	5.8763	1
BRAIN_DEVELOPMENT	0	1
BREUHAHN_GROWTH_FACTOR_SIGNALING_IN_LIVER_CANCER	0	1
BROWNE_HCMV_INFECTION_10HR_DN	0.942432	1
BROWNE_HCMV_INFECTION_10HR_UP	1.91155	1
BROWNE_HCMV_INFECTION_12HR_DN	1.01517	1
BROWNE_HCMV_INFECTION_12HR_UP	0.474182	1
BROWNE_HCMV_INFECTION_14HR_DN	2.44373	1
BROWNE_HCMV_INFECTION_14HR_UP	2.22155	1
BROWNE_HCMV_INFECTION_16HR_DN	1.93837	1
BROWNE_HCMV_INFECTION_16HR_UP	0.692142	1
BROWNE_HCMV_INFECTION_18HR_UP	1.18811	1
BROWNE_HCMV_INFECTION_1HR_DN	0.701475	1
BROWNE_HCMV_INFECTION_1HR_UP	1.76338	1
BROWNE_HCMV_INFECTION_20HR_DN	0.424197	1
BROWNE_HCMV_INFECTION_20HR_UP	3.03909	1
BROWNE_HCMV_INFECTION_24HR_DN	3.24033	1
BROWNE_HCMV_INFECTION_24HR_UP	1.04214	1
BROWNE_HCMV_INFECTION_2HR_DN	2.1604	1
BROWNE_HCMV_INFECTION_2HR_UP	2.78715	1
BROWNE_HCMV_INFECTION_30MIN_DN	0.66221	1
BROWNE_HCMV_INFECTION_30MIN_UP	6.05298	1
BROWNE_HCMV_INFECTION_48HR_DN	2.01656	1
BROWNE_HCMV_INFECTION_48HR_UP	0.869058	1
BROWNE_HCMV_INFECTION_4HR_DN	2.17617	1
BROWNE_HCMV_INFECTION_4HR_UP	3.18372	1
BROWNE_HCMV_INFECTION_6HR_DN	0.314293	1
BROWNE_HCMV_INFECTION_6HR_UP	2.27196	1
BROWNE_HCMV_INFECTION_8HR_DN	4.62706	1
BROWNE_HCMV_INFECTION_8HR_UP	3.56499	1
BROWNE_INTERFERON_RESPONSIVE_GENES	1.5553	1
BRUECKNER_TARGETS_OF_MIRLET7A3_DN	2.83395	1
BRUECKNER_TARGETS_OF_MIRLET7A3_UP	1.84475	1
BRUNEAU_HEART_GREAT_VESSELS_AND_VALVULOGENESIS	0	1
BRUNEAU_SEPTATION_ATRIAL	0	1
BRUNEAU_SEPTATION_VENTRICULAR	0	1
BRUSH_BORDER	0	1
BUCKANOVICH_T_LYMPHOCYTE_HOMING_ON_TUMOR_DN	5.28786	1
BUCKANOVICH_T_LYMPHOCYTE_HOMING_ON_TUMOR_UP	0	1
BUDHU_LIVER_CANCER_METASTASIS_DN	0	1
BUDHU_LIVER_CANCER_METASTASIS_UP	0	1
BUSA_SAM68_TARGETS_DN	0	1
BUSA_SAM68_TARGETS_UP	10.5787	1
BUYTAERT_PHOTODYNAMIC_THERAPY_STRESS_DN	2.26372	1
BUYTAERT_PHOTODYNAMIC_THERAPY_STRESS_UP	1.77556	1
CAAGGAT,MIR-362	0	1
CAATGCA,MIR-33	0.585428	1
CACCAGC,MIR-138	2.44266	1
CACGTTT,MIR-302A	0	1
CACTGCC,MIR-34A,MIR-34C,MIR-449	1.24087	1
CACTGTG,MIR-128A,MIR-128B	1.48653	1
CACTTTG,MIR-520G,MIR-520H	1.6172	1
CAFFAREL_RESPONSE_TO_THC_24HR_3_DN	0	1
CAFFAREL_RESPONSE_TO_THC_24HR_3_UP	7.55665	1
CAFFAREL_RESPONSE_TO_THC_24HR_5_DN	0	1
CAFFAREL_RESPONSE_TO_THC_8HR_3_DN	0	1
CAFFAREL_RESPONSE_TO_THC_8HR_5_DN	5.28786	1
CAFFAREL_RESPONSE_TO_THC_8HR_5_UP	15.9459	1
CAFFAREL_RESPONSE_TO_THC_DN	1.70449	1
CAGCACT,MIR-512-3P	0.837008	1
CAGCAGG,MIR-370	1.54676	1
CAGCCTC,MIR-485-5P	0.879117	1
CAGCTTT,MIR-320	0.240144	1
CAGGGTC,MIR-504	1.44842	1
CAGGTA_V$AREB6_01	1.89956	1
CAGGTCC,MIR-492	3.38743	1
CAGNWMCNNNGAC_UNKNOWN	1.51071	1
CAGNYGKNAAA_UNKNOWN	3.06097	1
CAGTATT,MIR-200B,MIR-200C,MIR-429	1.05153	1
CAGTCAC,MIR-134	1.28815	1
CAGTGTT,MIR-141,MIR-200A	0.962737	1
CAIRO_HEPATOBLASTOMA_CLASSES_DN	1.52343	1
CAIRO_HEPATOBLASTOMA_CLASSES_UP	1.15263	1
CAIRO_HEPATOBLASTOMA_DN	1.35494	1
CAIRO_HEPATOBLASTOMA_POOR_SURVIVAL	0	1
CAIRO_HEPATOBLASTOMA_UP	0.75214	1
CALCIUM_CHANNEL_ACTIVITY	0	1
CALCIUM_INDEPENDENT_CELL_CELL_ADHESION	0	1
CALCIUM_ION_BINDING	0.995911	1
CALCIUM_ION_TRANSMEMBRANE_TRANSPORTER_ACTIVITY	0	1
CALCIUM_ION_TRANSPORT	0	1
CALCIUM_MEDIATED_SIGNALING	0	1
CALMODULIN_BINDING	0	1
CALVET_IRINOTECAN_SENSITIVE_VS_RESISTANT_UP	0	1
CALVET_IRINOTECAN_SENSITIVE_VS_REVERTED_UP	0	1
CAMP_MEDIATED_SIGNALING	0	1
CAMPS_COLON_CANCER_COPY_NUMBER_DN	0.995922	1
CAMPS_COLON_CANCER_COPY_NUMBER_UP	2.99417	1
CARBOHYDRATE_BINDING	0	1
CARBOHYDRATE_BIOSYNTHETIC_PROCESS	1.17343	1
CARBOHYDRATE_CATABOLIC_PROCESS	4.81715	1
CARBOHYDRATE_KINASE_ACTIVITY	0	1
CARBOHYDRATE_METABOLIC_PROCESS	1.51474	1
CARBOHYDRATE_TRANSMEMBRANE_TRANSPORTER_ACTIVITY	0	1
CARBOHYDRATE_TRANSPORT	0	1
CARBONATE_DEHYDRATASE_ACTIVITY	0	1
CARBON_CARBON_LYASE_ACTIVITY	3.11008	1
CARBON_OXYGEN_LYASE_ACTIVITY	1.76139	1
CARBOXYLESTERASE_ACTIVITY	0	1
CARBOXYLIC_ACID_METABOLIC_PROCESS	1.25945	1
CARBOXYLIC_ACID_TRANSMEMBRANE_TRANSPORTER_ACTIVITY	3.79175	1
CARBOXYLIC_ACID_TRANSPORT	7.02106	1
CARBOXY_LYASE_ACTIVITY	0	1
CARBOXYPEPTIDASE_ACTIVITY	0	1
CAR_HPX	0.703031	1
CAR_IGFBP1	0.909846	1
CAR_MLANA	0	1
CAR_MYST2	0	1
CAR_TNFRSF25	0	1
CAR_WBSCR22	0	1
CASORELLI_ACUTE_PROMYELOCYTIC_LEUKEMIA_DN	1.32029	1
CASORELLI_ACUTE_PROMYELOCYTIC_LEUKEMIA_UP	3.16074	1
CASORELLI_APL_SECONDARY_VS_DE_NOVO_DN	7.55665	1
CASORELLI_APL_SECONDARY_VS_DE_NOVO_UP	2.8626	1
CASPASE_ACTIVATION	0	1
CASPASE_REGULATOR_ACTIVITY	0	1
CATABOLIC_PROCESS	1.91251	1
CATGTAA,MIR-496	0.666434	1
CATION_BINDING	1.2422	1
CATION_CHANNEL_ACTIVITY	0.44213	1
CATION_HOMEOSTASIS	0.977373	1
CATION_TRANSMEMBRANE_TRANSPORTER_ACTIVITY	0.748538	1
CATION_TRANSPORT	1.10045	1
CATION_TRANSPORTING_ATPASE_ACTIVITY	5.28786	1
CATRRAGC_UNKNOWN	1.54156	1
CATTGTYY_V$SOX9_B1	1.71325	1
CATTTCA,MIR-203	1.73171	1
CAVARD_LIVER_CANCER_MALIGNANT_VS_BENIGN	4.82721	1
CCAATNNSNNNGCG_UNKNOWN	2.30159	1
CCACACA,MIR-147	2.79183	1
CCAGGGG,MIR-331	0	1
CCAGGTT,MIR-490	0	1
CCANNAGRKGGC_UNKNOWN	1.21453	1
CCATCCA,MIR-432	0	1
CCAWNWWNNNGGC_UNKNOWN	1.51071	1
CCAWWNAAGG_V$SRF_Q4	2.06473	1
CCAWYNNGAAR_UNKNOWN	1.96492	1
CCCACAT,MIR-299-3P	0	1
CCCAGAG,MIR-326	2.40288	1
CCCNNGGGAR_V$OLF1_01	3.18404	1
CCCNNNNNNAAGWT_UNKNOWN	2.95244	1
CCGNMNNTNACG_UNKNOWN	0	1
CCTGAGT,MIR-510	1.39003	1
CCTGCTG,MIR-214	2.09258	1
CCTGTGA,MIR-513	1.44297	1
CCTNTMAGA_UNKNOWN	3.26666	1
CDC42_PROTEIN_SIGNAL_TRANSDUCTION	0	1
CELL_ACTIVATION	0	1
CELL_CELL_ADHESION	0	1
CELL_CELL_SIGNALING	0.513723	1
CELL_CORTEX	2.71549	1
CELL_CORTEX_PART	4.41559	1
CELL_CYCLE_ARREST_GO_0007050	0.894381	1
CELL_CYCLE_CHECKPOINT_GO_0000075	0	1
CELL_CYCLE_GO_0007049	1.19545	1
CELL_CYCLE_PHASE	0.305079	1
CELL_CYCLE_PROCESS	0.271595	1
CELL_DIVISION	0	1
CELL_FATE_COMMITMENT	0	1
CELL_FRACTION	1.54992	1
CELL_JUNCTION	1.37292	1
CELL_MATRIX_ADHESION	1.39003	1
CELL_MATRIX_JUNCTION	3.52509	1
CELL_MATURATION	5.88903	1
CELL_MIGRATION	1.70818	1
CELL_PROJECTION_BIOGENESIS	2.20243	1
CELL_PROJECTION	0.977373	1
CELL_PROJECTION_PART	0	1
CELL_PROLIFERATION_GO_0008283	1.38821	1
CELL_RECOGNITION	0	1
CELL_SOMA	5.8763	1
CELL_STRUCTURE_DISASSEMBLY_DURING_APOPTOSIS	0	1
CELL_SUBSTRATE_ADHERENS_JUNCTION	4.06774	1
CELL_SUBSTRATE_ADHESION	1.35434	1
CELL_SURFACE	0.693746	1
CELL_SURFACE_RECEPTOR_LINKED_SIGNAL_TRANSDUCTION_GO_0007166	1.10133	1
CELLULAR_BIOSYNTHETIC_PROCESS	2.18428	1
CELLULAR_CARBOHYDRATE_CATABOLIC_PROCESS	5.04708	1
CELLULAR_CARBOHYDRATE_METABOLIC_PROCESS	2.23358	1
CELLULAR_CATABOLIC_PROCESS	2.01282	1
CELLULAR_CATION_HOMEOSTASIS	1.00545	1
CELLULAR_COMPONENT_ASSEMBLY	1.79174	1
CELLULAR_COMPONENT_DISASSEMBLY	1.60102	1
CELLULAR_DEFENSE_RESPONSE	0	1
CELLULAR_HOMEOSTASIS	0.721637	1
CELLULAR_LIPID_CATABOLIC_PROCESS	0	1
CELLULAR_LIPID_METABOLIC_PROCESS	1.30267	1
CELLULAR_LOCALIZATION	0.56459	1
CELLULAR_MACROMOLECULE_CATABOLIC_PROCESS	3.63437	1
CELLULAR_MACROMOLECULE_METABOLIC_PROCESS	1.20654	1
CELLULAR_MONOVALENT_INORGANIC_CATION_HOMEOSTASIS	0	1
CELLULAR_MORPHOGENESIS_DURING_DIFFERENTIATION	1.01513	1
CELLULAR_POLYSACCHARIDE_METABOLIC_PROCESS	0	1
CELLULAR_PROTEIN_CATABOLIC_PROCESS	0.864973	1
CELLULAR_PROTEIN_COMPLEX_ASSEMBLY	1.60102	1
CELLULAR_PROTEIN_COMPLEX_DISASSEMBLY	4.40672	1
CELLULAR_PROTEIN_METABOLIC_PROCESS	1.22289	1
CELLULAR_RESPIRATION	0	1
CELLULAR_RESPONSE_TO_EXTRACELLULAR_STIMULUS	0	1
CELLULAR_RESPONSE_TO_NUTRIENT_LEVELS	0	1
CELLULAR_RESPONSE_TO_STIMULUS	0	1
CELLULAR_RESPONSE_TO_STRESS	0	1
CENTRAL_NERVOUS_SYSTEM_DEVELOPMENT	0.427667	1
CENTROSOME_CYCLE	0	1
CENTROSOME	0	1
CENTROSOME_ORGANIZATION_AND_BIOGENESIS	0	1
CERAMIDE_METABOLIC_PROCESS	0	1
CERVERA_SDHB_TARGETS_1_DN	4.5514	1
CERVERA_SDHB_TARGETS_1_UP	0.894105	1
CERVERA_SDHB_TARGETS_2	1.91155	1
CGCAAAA,MIR-450	0	1
CGCTGCT,MIR-503	3.11008	1
CGGAARNGGCNG_UNKNOWN	8.08758	1
CGGTGTG,MIR-220	0	1
CGTCTTA,MIR-208	0	1
CGTSACG_V$PAX3_B	0.487425	1
CHANDRAN_METASTASIS_DN	4.2573	1
CHANDRAN_METASTASIS_TOP50_DN	14.4982	1
CHANDRAN_METASTASIS_TOP50_UP	0	1
CHANDRAN_METASTASIS_UP	5.11142	1
CHANG_CORE_SERUM_RESPONSE_DN	0	1
CHANG_CORE_SERUM_RESPONSE_UP	2.12	1
CHANG_CYCLING_GENES	0.942432	1
CHANG_IMMORTALIZED_BY_HPV31_DN	1.07741	1
CHANG_IMMORTALIZED_BY_HPV31_UP	0	1
CHANG_POU5F1_TARGETS_DN	5.8763	1
CHANG_POU5F1_TARGETS_UP	0	1
CHANNEL_REGULATOR_ACTIVITY	0	1
CHAPERONE_BINDING	0	1
CHARAFE_BREAST_CANCER_BASAL_VS_MESENCHYMAL_DN	0.977432	1
CHARAFE_BREAST_CANCER_LUMINAL_VS_BASAL_DN	1.29001	1
CHARAFE_BREAST_CANCER_LUMINAL_VS_MESENCHYMAL_DN	0.912195	1
CHASSOT_SKIN_WOUND	11.7803	1
CHAUHAN_RESPONSE_TO_METHOXYESTRADIOL_DN	2.31186	1
CHAUHAN_RESPONSE_TO_METHOXYESTRADIOL_UP	5.79851	1
CHEMICAL_HOMEOSTASIS	1.00869	1
CHEMNITZ_RESPONSE_TO_PROSTAGLANDIN_E2_DN	1.15061	1
CHEMNITZ_RESPONSE_TO_PROSTAGLANDIN_E2_UP	0.364916	1
CHEMOKINE_ACTIVITY	0	1
CHEMOKINE_RECEPTOR_BINDING	0	1
CHENG_IMPRINTED_BY_ESTRADIOL	1.98338	1
CHENG_RESPONSE_TO_NICKEL_ACETATE	6.12905	1
CHEN_HOXA5_TARGETS_6HR_DN	0	1
CHEN_HOXA5_TARGETS_6HR_UP	13.2578	1
CHEN_HOXA5_TARGETS_9HR_DN	3.88431	1
CHEN_HOXA5_TARGETS_9HR_UP	1.16478	1
CHEN_LUNG_CANCER_SURVIVAL	11.1207	1
CHEN_LVAD_SUPPORT_OF_FAILING_HEART_DN	0	1
CHEN_NEUROBLASTOMA_COPY_NUMBER_GAINS	0	1
CHEOK_RESPONSE_TO_HD_MTX_DN	1.88741	1
CHEOK_RESPONSE_TO_HD_MTX_UP	2.5173	1
CHEOK_RESPONSE_TO_MERCAPTOPURINE_AND_HD_MTX_DN	0	1
CHEOK_RESPONSE_TO_MERCAPTOPURINE_AND_HD_MTX_UP	0	1
CHEOK_RESPONSE_TO_MERCAPTOPURINE_AND_LD_MTX_DN	0	1
CHEOK_RESPONSE_TO_MERCAPTOPURINE_AND_LD_MTX_UP	0	1
CHEOK_RESPONSE_TO_MERCAPTOPURINE_DN	0	1
CHEOK_RESPONSE_TO_MERCAPTOPURINE_UP	0	1
CHIANG_LIVER_CANCER_SUBCLASS_CTNNB1_DN	0.716693	1
CHIANG_LIVER_CANCER_SUBCLASS_CTNNB1_UP	1.47106	1
CHIANG_LIVER_CANCER_SUBCLASS_INTERFERON_DN	1.65114	1
CHIANG_LIVER_CANCER_SUBCLASS_INTERFERON_UP	0	1
CHIANG_LIVER_CANCER_SUBCLASS_POLYSOMY7_DN	5.57952	1
CHIANG_LIVER_CANCER_SUBCLASS_POLYSOMY7_UP	0	1
CHIANG_LIVER_CANCER_SUBCLASS_PROLIFERATION_DN	1.01521	1
CHIANG_LIVER_CANCER_SUBCLASS_PROLIFERATION_UP	1.84375	1
CHIANG_LIVER_CANCER_SUBCLASS_UNANNOTATED_DN	1.26705	1
CHIANG_LIVER_CANCER_SUBCLASS_UNANNOTATED_UP	0	1
CHIARETTI_ACUTE_LYMPHOBLASTIC_LEUKEMIA_ZAP70	0	1
CHIARETTI_T_ALL_REFRACTORY_TO_THERAPY	1.95738	1
CHIARETTI_T_ALL_RELAPSE_PROGNOSIS	4.80715	1
CHIBA_RESPONSE_TO_TSA_DN	0	1
CHIBA_RESPONSE_TO_TSA	6.84134	1
CHIBA_RESPONSE_TO_TSA_UP	3.70353	1
CHIN_BREAST_CANCER_COPY_NUMBER_DN	0	1
CHIN_BREAST_CANCER_COPY_NUMBER_UP	8.38946	1
CHLORIDE_CHANNEL_ACTIVITY	0	1
CHNG_MULTIPLE_MYELOMA_HYPERPLOID_DN	0	1
CHNG_MULTIPLE_MYELOMA_HYPERPLOID_UP	4.25591	1
CHOI_ATL_ACUTE_STAGE	0	1
CHOI_ATL_CHRONIC_VS_ACUTE_DN	0	1
CHOI_ATL_STAGE_PREDICTOR	3.02644	1
CHO_NR4A1_TARGETS	0	1
CHOW_RASSF1_TARGETS_DN	3.92467	1
CHOW_RASSF1_TARGETS_UP	2.03274	1
chr10p11	0	1
chr10p12	0	1
chr10p13	0	1
chr10p14	0	1
chr10p15	0	1
chr10q11	0	1
chr10q21	0	1
chr10q22	3.06	1
chr10q23	0.753431	1
chr10q24	1.76538	1
chr10q25	0	1
chr10q26	0.65893	1
chr10q	0	1
chr11p11	0	1
chr11p12	0	1
chr11p13	0	1
chr11p14	0	1
chr11p15	2.03217	1
chr11p	0	1
chr11q11	0	1
chr11q12	2.58257	1
chr11q14	0	1
chr11q21	0	1
chr11q22	0	1
chr11q23	1.60417	1
chr11q24	0	1
chr11q25	0	1
chr11q	0	1
chr12p11	0	1
chr12p12	0	1
chr12p13	2.12886	1
chr12p	13.2259	1
chr12q11	0	1
chr12q12	0	1
chr12q13	1.08925	1
chr12q14	0	1
chr12q15	0	1
chr12q21	0	1
chr12q22	0	1
chr12q23	0	1
chr12q24	0.832137	1
chr12q	0	1
chr13q11	0	1
chr13q12	0	1
chr13q13	0	1
chr13q14	0	1
chr13q21	0	1
chr13q22	0	1
chr13q31	0	1
chr13q32	2.64322	1
chr13q33	0	1
chr13q34	1.55385	1
chr14q11	0	1
chr14q12	0	1
chr14q13	0	1
chr14q21	0	1
chr14q22	3.70353	1
chr14q23	0	1
chr14q24	1.76538	1
chr14q31	0	1
chr14q32	0.933897	1
chr14q	0	1
chr15q11	3.79175	1
chr15q13	0	1
chr15q14	0	1
chr15q15	0	1
chr15q21	0.703031	1
chr15q22	0	1
chr15q23	0	1
chr15q24	0	1
chr15q25	0	1
chr15q26	1.88973	1
chr15q	0	1
chr16p12	0.775667	1
chr16p	0	1
chr16q11	0	1
chr16q12	0	1
chr16q13	2.8626	1
chr16q21	3.30463	1
chr16q22	1.34464	1
chr16q23	0	1
chr16q24	4.64623	1
chr17p11	1.79332	1
chr17p12	0	1
chr17p13	2.8866	1
chr17q11	3.94239	1
chr17q12	1.93837	1
chr17q21	1.76807	1
chr17q22	0	1
chr17q23	0.732431	1
chr17q24	3.65404	1
chr17q	0	1
chr18p11	0	1
chr18p	0	1
chr18q11	0	1
chr18q12	0	1
chr18q21	0	1
chr18q22	0	1
chr18q23	0	1
chr19p12	0	1
chr19p	26.4297	1
chr19q12	0	1
chr19q13	1.69466	1
chr19q	0	1
chr1p11	0	1
chr1p12	0	1
chr1p13	0	1
chr1p21	0	1
chr1p22	0	1
chr1p31	0	1
chr1p32	0	1
chr1p33	0	1
chr1p34	0	1
chr1p35	0	1
chr1p36	1.90485	1
chr1p	0	1
chr1q12	5.8763	1
chr1q21	0.901276	1
chr1q22	1.65284	1
chr1q23	0	1
chr1q24	0	1
chr1q25	0	1
chr1q31	2.8626	1
chr1q32	0.817421	1
chr1q41	0	1
chr1q42	2.74314	1
chr1q43	0	1
chr1q44	0	1
chr1q	0	1
chr20p11	1.12339	1
chr20p12	1.88741	1
chr20p13	0.79925	1
chr20q11	1.01517	1
chr20q12	0	1
chr20q13	1.37487	1
chr21p11	0	1
chr21q11	4.06774	1
chr21q21	0	1
chr21q22	0	1
chr22q11	0.925659	1
chr22q12	1.74589	1
chr22q13	2.85341	1
chr22q	0	1
chr2p11	0	1
chr2p12	0	1
chr2p13	2.65181	1
chr2p14	0	1
chr2p15	0	1
chr2p16	0	1
chr2p21	0	1
chr2p22	1.65114	1
chr2p23	0	1
chr2p24	1.28815	1
chr2p25	0	1
chr2p	0	1
chr2q11	0	1
chr2q12	0	1
chr2q13	0	1
chr2q14	2.78715	1
chr2q21	1.35434	1
chr2q22	0	1
chr2q23	0	1
chr2q24	0	1
chr2q31	0	1
chr2q32	0	1
chr2q33	0.742783	1
chr2q34	0	1
chr2q35	2.58275	1
chr2q36	1.76139	1
chr2q37	1.35527	1
chr2q	0	1
chr3p11	0	1
chr3p12	0	1
chr3p13	0	1
chr3p14	1.42766	1
chr3p21	1.56116	1
chr3p22	0	1
chr3p23	0	1
chr3p24	0	1
chr3p25	0	1
chr3p26	0	1
chr3p	0	1
chr3q11	0	1
chr3q12	0	1
chr3q13	0	1
chr3q21	0.548677	1
chr3q22	0	1
chr3q23	0	1
chr3q24	0	1
chr3q25	0	1
chr3q26	0	1
chr3q27	0	1
chr3q28	3.11008	1
chr3q29	0	1
chr3q	0	1
chr4p11	0	1
chr4p12	0	1
chr4p13	0	1
chr4p14	0	1
chr4p15	0	1
chr4p16	1.86972	1
chr4q11	0	1
chr4q12	0	1
chr4q13	0	1
chr4q21	0	1
chr4q22	0	1
chr4q23	0	1
chr4q24	0	1
chr4q25	0	1
chr4q26	0	1
chr4q27	0	1
chr4q28	0	1
chr4q31	0	1
chr4q32	0	1
chr4q33	0	1
chr4q34	0	1
chr4q35	0	1
chr4q	0	1
chr5p12	0	1
chr5p13	0	1
chr5p14	0	1
chr5p15	0	1
chr5q11	0	1
chr5q12	0	1
chr5q13	0	1
chr5q14	0	1
chr5q15	0	1
chr5q21	0	1
chr5q22	0	1
chr5q23	0	1
chr5q31	0.731732	1
chr5q32	0	1
chr5q33	0	1
chr5q34	0	1
chr5q35	0.592035	1
chr5q	0	1
chr6p11	0	1
chr6p12	0	1
chr6p21	1.53507	1
chr6p22	0.516249	1
chr6p23	0	1
chr6p24	2.2982	1
chr6p25	1.65114	1
chr6p	0	1
chr6q12	0	1
chr6q13	0	1
chr6q14	0	1
chr6q15	0	1
chr6q16	0	1
chr6q21	0	1
chr6q22	0	1
chr6q23	1.20015	1
chr6q24	0	1
chr6q25	0	1
chr6q26	0	1
chr6q27	0	1
chr6q	0	1
chr7p11	0	1
chr7p12	0	1
chr7p13	1.60102	1
chr7p14	0	1
chr7p15	1.67916	1
chr7p21	1.60102	1
chr7p22	3.24885	1
chr7p	0	1
chr7q11	0	1
chr7q21	0	1
chr7q22	1.82662	1
chr7q31	0	1
chr7q32	0	1
chr7q33	2.93719	1
chr7q34	0	1
chr7q35	1.76139	1
chr7q36	1.85652	1
chr7q	7.55665	1
chr8p11	0	1
chr8p12	2.03274	1
chr8p21	1.57859	1
chr8p22	0	1
chr8p23	0	1
chr8q11	2.5173	1
chr8q12	0	1
chr8q13	0	1
chr8q21	0	1
chr8q22	0	1
chr8q23	0	1
chr8q	0	1
chr9p11	0	1
chr9p12	0	1
chr9p13	0.977432	1
chr9p21	0	1
chr9p22	0	1
chr9p23	0	1
chr9p24	0	1
chr9p	0	1
chr9q12	0	1
chr9q13	0	1
chr9q21	0	1
chr9q22	2.06473	1
chr9q31	0	1
chr9q32	0	1
chr9q33	0	1
chr9q34	2.37434	1
CHROMATIN_ASSEMBLY	0	1
CHROMATIN_ASSEMBLY_OR_DISASSEMBLY	0	1
CHROMATIN_BINDING	0	1
CHROMATIN	2.30159	1
CHROMATIN_MODIFICATION	0	1
CHROMATIN_REMODELING_COMPLEX	0	1
CHROMATIN_REMODELING	0	1
CHROMOSOMAL_PART	1.46983	1
CHROMOSOME_CONDENSATION	0	1
CHROMOSOME	1.14864	1
CHROMOSOME_ORGANIZATION_AND_BIOGENESIS	0	1
CHROMOSOMEPERICENTRIC_REGION	0	1
CHROMOSOME_SEGREGATION	0	1
chrxp11	0.380897	1
chrxp21	0	1
chrxp22	0	1
chrxq11	0	1
chrxq12	0	1
chrxq13	0	1
chrxq21	0	1
chrxq22	0	1
chrxq23	0	1
chrxq24	0	1
chrxq25	0	1
chrxq26	0	1
chrxq27	0	1
chrxq28	1.55675	1
chrxq	0	1
chryp11	0	1
chryq11	0	1
CHUANG_OXIDATIVE_STRESS_RESPONSE_DN	0	1
CHUANG_OXIDATIVE_STRESS_RESPONSE_UP	7.60812	1
CHUNG_BLISTER_CYTOTOXICITY_DN	1.03509	1
CHUNG_BLISTER_CYTOTOXICITY_UP	2.42117	1
CIRCADIAN_RHYTHM	4.06774	1
CLATHRIN_COATED_VESICLE	0	1
CLAUS_PGR_POSITIVE_MENINGIOMA_DN	0	1
CLAUS_PGR_POSITIVE_MENINGIOMA_UP	0	1
CLIMENT_BREAST_CANCER_COPY_NUMBER_DN	0	1
CLIMENT_BREAST_CANCER_COPY_NUMBER_UP	8.38946	1
COAGULATION	1.14786	1
COATED_MEMBRANE	0	1
COATED_VESICLE	0	1
COATED_VESICLE_MEMBRANE	0	1
COENZYME_BINDING	0	1
COENZYME_BIOSYNTHETIC_PROCESS	5.28786	1
COENZYME_METABOLIC_PROCESS	2.8626	1
COFACTOR_BINDING	0	1
COFACTOR_BIOSYNTHETIC_PROCESS	2.40269	1
COFACTOR_CATABOLIC_PROCESS	0	1
COFACTOR_METABOLIC_PROCESS	1.95988	1
COFACTOR_TRANSPORT	0	1
COFACTOR_TRANSPORTER_ACTIVITY	0	1
COLDREN_GEFITINIB_RESISTANCE_DN	1.42681	1
COLDREN_GEFITINIB_RESISTANCE_UP	1.24323	1
COLIN_PILOCYTIC_ASTROCYTOMA_VS_GLIOBLASTOMA_DN	0	1
COLIN_PILOCYTIC_ASTROCYTOMA_VS_GLIOBLASTOMA_UP	1.55385	1
COLLAGEN_BINDING	0	1
COLLAGEN	0	1
COLLER_MYC_TARGETS_DN	0	1
COLLER_MYC_TARGETS_UP	0	1
COLLIS_PRKDC_REGULATORS	0	1
COLLIS_PRKDC_SUBSTRATES	7.57372	1
CONCANNON_APOPTOSIS_BY_EPOXOMICIN_DN	2.75542	1
CONDENSED_CHROMOSOME	0	1
CONDENSED_NUCLEAR_CHROMOSOME	0	1
CONRAD_GERMLINE_STEM_CELL	0	1
CONRAD_STEM_CELL	1.42766	1
CONTRACTILE_FIBER	5.90183	1
CONTRACTILE_FIBER_PART	6.37446	1
COPPER_ION_BINDING	0	1
CORNIFIED_ENVELOPE	0	1
CORRE_MULTIPLE_MYELOMA_DN	3.54488	1
CORRE_MULTIPLE_MYELOMA_UP	2.41002	1
CORTICAL_ACTIN_CYTOSKELETON	8.15563	1
CORTICAL_CYTOSKELETON	5.29901	1
COULOUARN_TEMPORAL_TGFB1_SIGNATURE_UP	3.28763	1
COVALENT_CHROMATIN_MODIFICATION	0	1
COWLING_MYCN_TARGETS	1.20015	1
CREIGHTON_ENDOCRINE_THERAPY_RESISTANCE_1	1.51974	1
CREIGHTON_ENDOCRINE_THERAPY_RESISTANCE_2	0.662912	1
CREIGHTON_ENDOCRINE_THERAPY_RESISTANCE_3	2.04518	1
CREIGHTON_ENDOCRINE_THERAPY_RESISTANCE_4	1.19938	1
CREIGHTON_ENDOCRINE_THERAPY_RESISTANCE_5	1.23959	1
CRGAARNNNNCGA_UNKNOWN	2.8626	1
CROMER_METASTASIS_DN	5.51468	1
CROMER_METASTASIS_UP	1.01513	1
CROMER_TUMORIGENESIS_DN	5.0683	1
CROMER_TUMORIGENESIS_UP	0	1
CROONQUIST_IL6_DEPRIVATION_DN	0.650763	1
CROONQUIST_IL6_DEPRIVATION_UP	0	1
CROONQUIST_NRAS_SIGNALING_DN	0.85098	1
CROONQUIST_NRAS_SIGNALING_UP	0	1
CROONQUIST_NRAS_VS_STROMAL_STIMULATION_DN	5.36885	1
CROONQUIST_NRAS_VS_STROMAL_STIMULATION_UP	1.46738	1
CROONQUIST_STROMAL_STIMULATION_DN	0	1
CROONQUIST_STROMAL_STIMULATION_UP	7.13055	1
CTACCTC,LET-7A,LET-7B,LET-7C,LET-7D,LET-7E,LET-7F,MIR-98,LET-7G,LET-7I	0.927633	1
CTACTAG,MIR-325	0	1
CTACTGT,MIR-199A	1.71191	1
CTAGGAA,MIR-384	0	1
CTATGCA,MIR-153	1.99387	1
CTAWWWATA_V$RSRFC4_Q2	2.44373	1
CTCAAGA,MIR-526B	4.29954	1
CTCAGGG,MIR-125B,MIR-125A	1.51336	1
CTCCAAG,MIR-432	2.37399	1
CTCNANGTGNY_UNKNOWN	1.53268	1
CTCTAGA,MIR-526C,MIR-518F,MIR-526A	5.0683	1
CTCTATG,MIR-368	1.55385	1
CTCTGGA,MIR-520A,MIR-525	1.17433	1
CTGAGCC,MIR-24	2.70996	1
CTGCAGY_UNKNOWN	2.239	1
CTGRYYYNATT_UNKNOWN	0	1
CTGTTAC,MIR-194	1.67205	1
CTGYNNCTYTAA_UNKNOWN	1.73439	1
CTTGTAT,MIR-381	1.18811	1
CTTTAAR_UNKNOWN	2.13453	1
CTTTGA_V$LEF1_Q2	1.09477	1
CTTTGCA,MIR-527	1.23633	1
CTTTGTA,MIR-524	1.50704	1
CUI_GLUCOSE_DEPRIVATION	2.30159	1
CYCLASE_ACTIVITY	0	1
CYCLIC_NUCLEOTIDE_MEDIATED_SIGNALING	0	1
CYCLIC_NUCLEOTIDE_METABOLIC_PROCESS	4.40672	1
CYCLIC_NUCLEOTIDE_PHOSPHODIESTERASE_ACTIVITY	0	1
CYSTEINE_TYPE_ENDOPEPTIDASE_ACTIVITY	1.32042	1
CYSTEINE_TYPE_PEPTIDASE_ACTIVITY	0.977432	1
CYTAGCAAY_UNKNOWN	0	1
CYTOCHROME_C_OXIDASE_ACTIVITY	4.40672	1
CYTOKINE_ACTIVITY	2.43968	1
CYTOKINE_AND_CHEMOKINE_MEDIATED_SIGNALING_PATHWAY	2.40269	1
CYTOKINE_BINDING	1.12339	1
CYTOKINE_BIOSYNTHETIC_PROCESS	1.35434	1
CYTOKINE_METABOLIC_PROCESS	1.32042	1
CYTOKINE_PRODUCTION	0.732431	1
CYTOKINE_SECRETION	0	1
CYTOKINESIS	0	1
CYTOPLASM	1.49276	1
CYTOPLASMIC_MEMBRANE_BOUND_VESICLE	0	1
CYTOPLASMIC_PART	1.08072	1
CYTOPLASMIC_VESICLE	0	1
CYTOPLASMIC_VESICLE_MEMBRANE	0	1
CYTOPLASMIC_VESICLE_PART	0	1
CYTOPLASM_ORGANIZATION_AND_BIOGENESIS	0	1
CYTOSKELETAL_PART	1.56265	1
CYTOSKELETAL_PROTEIN_BINDING	0.9653	1
CYTOSKELETON_DEPENDENT_INTRACELLULAR_TRANSPORT	0	1
CYTOSKELETON	2.07474	1
CYTOSKELETON_ORGANIZATION_AND_BIOGENESIS	2.56606	1
CYTOSOL	1.56116	1
CYTOSOLIC_PART	2.2982	1
DACOSTA_ERCC3_ALLELE_XPCS_VS_TTD_DN	0	1
DACOSTA_ERCC3_ALLELE_XPCS_VS_TTD_UP	0	1
DACOSTA_LOW_DOSE_UV_RESPONSE_VIA_ERCC3_XPCS_UP	0	1
DACOSTA_UV_RESPONSE_VIA_ERCC3_COMMON_DN	0.742951	1
DACOSTA_UV_RESPONSE_VIA_ERCC3_DN	0.853974	1
DACOSTA_UV_RESPONSE_VIA_ERCC3_TTD_DN	1.39105	1
DACOSTA_UV_RESPONSE_VIA_ERCC3_TTD_UP	4.83733	1
DACOSTA_UV_RESPONSE_VIA_ERCC3_XPCS_DN	0.675892	1
DACOSTA_UV_RESPONSE_VIA_ERCC3_XPCS_UP	0	1
DAIRKEE_CANCER_PRONE_RESPONSE_BPA	1.88973	1
DAIRKEE_CANCER_PRONE_RESPONSE_BPA_E2	2.73357	1
DAIRKEE_CANCER_PRONE_RESPONSE_E2	7.60812	1
DAIRKEE_TERT_TARGETS_DN	0.560406	1
DAIRKEE_TERT_TARGETS_UP	2.77274	1
DAMAGED_DNA_BINDING	0	1
DANG_MYC_TARGETS_DN	7.09853	1
DANG_MYC_TARGETS_UP	1.16564	1
DANG_REGULATED_BY_MYC_UP	2.17832	1
DASU_IL6_SIGNALING_DN	0	1
DASU_IL6_SIGNALING_SCAR_DN	0	1
DAUER_STAT3_TARGETS_DN	2.8626	1
DAUER_STAT3_TARGETS_UP	7.21047	1
DAVICIONI_MOLECULAR_ARMS_VS_ERMS_UP	0.46574	1
DAVICIONI_PAX_FOXO1_SIGNATURE_IN_ARMS_DN	13.3222	1
DAVICIONI_PAX_FOXO1_SIGNATURE_IN_ARMS_UP	2.79183	1
DAVICIONI_RHABDOMYOSARCOMA_PAX_FOXO1_FUSION_DN	12.2617	1
DAVICIONI_RHABDOMYOSARCOMA_PAX_FOXO1_FUSION_UP	5.25672	1
DAVICIONI_TARGETS_OF_PAX_FOXO1_FUSIONS_UP	2.53153	1
DAVIES_MULTIPLE_MYELOMA_VS_MGUS_DN	5.57952	1
DAVIES_MULTIPLE_MYELOMA_VS_MGUS_UP	0	1
DAZARD_RESPONSE_TO_UV_NHEK_DN	2.0984	1
DAZARD_RESPONSE_TO_UV_SCC_DN	3.5191	1
DAZARD_RESPONSE_TO_UV_SCC_UP	1.80561	1
DAZARD_UV_RESPONSE_CLUSTER_G1	5.7546	1
DAZARD_UV_RESPONSE_CLUSTER_G24	12.5312	1
DAZARD_UV_RESPONSE_CLUSTER_G2	8.85572	1
DAZARD_UV_RESPONSE_CLUSTER_G3	15.9459	1
DAZARD_UV_RESPONSE_CLUSTER_G5	22.7728	1
DAZARD_UV_RESPONSE_CLUSTER_G6	1.2792	1
DEACETYLASE_ACTIVITY	0	1
DEAMINASE_ACTIVITY	0	1
DEBIASI_APOPTOSIS_BY_REOVIRUS_INFECTION_UP	0.625478	1
DEBOSSCHER_NFKB_TARGETS_REPRESSED_BY_GLUCOCORTICOIDS	0	1
DEFENSE_RESPONSE	1.02326	1
DEFENSE_RESPONSE_TO_BACTERIUM	0	1
DEFENSE_RESPONSE_TO_VIRUS	0	1
DELAYED_RECTIFIER_POTASSIUM_CHANNEL_ACTIVITY	0	1
DELLA_RESPONSE_TO_TSA_AND_BUTYRATE	2.5173	1
DELYS_THYROID_CANCER_DN	1.45989	1
DENDRITE	3.52509	1
DEOXYRIBONUCLEASE_ACTIVITY	2.40269	1
DEPHOSPHORYLATION	0.753431	1
DER_IFN_ALPHA_RESPONSE_DN	0	1
DER_IFN_ALPHA_RESPONSE_UP	0	1
DER_IFN_BETA_RESPONSE_DN	0	1
DER_IFN_BETA_RESPONSE_UP	0.642795	1
DER_IFN_GAMMA_RESPONSE_DN	0	1
DER_IFN_GAMMA_RESPONSE_UP	0.909846	1
DETECTION_OF_ABIOTIC_STIMULUS	0	1
DETECTION_OF_BIOTIC_STIMULUS	0	1
DETECTION_OF_CHEMICAL_STIMULUS	0	1
DETECTION_OF_EXTERNAL_STIMULUS	0	1
DETECTION_OF_STIMULUS	0	1
DETECTION_OF_STIMULUS_INVOLVED_IN_SENSORY_PERCEPTION	0	1
DEURIG_T_CELL_PROLYMPHOCYTIC_LEUKEMIA_DN	0	1
DEURIG_T_CELL_PROLYMPHOCYTIC_LEUKEMIA_UP	1.78127	1
DEVELOPMENTAL_GROWTH	0	1
DEVELOPMENTAL_MATURATION	5.29901	1
DEVELOPMENT_OF_PRIMARY_SEXUAL_CHARACTERISTICS	0	1
DE_YY1_TARGETS_DN	0	1
DE_YY1_TARGETS_UP	0	1
DIAZ_CHRONIC_MEYLOGENOUS_LEUKEMIA_DN	3.22537	1
DIAZ_CHRONIC_MEYLOGENOUS_LEUKEMIA_UP	1.0512	1
DIGESTION	1.20015	1
DING_LUNG_CANCER_BY_MUTATION_RATE	5.88903	1
DING_LUNG_CANCER_EXPRESSION_BY_COPY_NUMBER	0	1
DING_LUNG_CANCER_MUTATED_FREQUENTLY	4.80715	1
DING_LUNG_CANCER_MUTATED_RECURRENTLY	0	1
DING_LUNG_CANCER_MUTATED_SIGNIFICANTLY	1.95738	1
DIRMEIER_LMP1_RESPONSE_LATE_DN	1.82212	1
DIRMEIER_LMP1_RESPONSE_LATE_UP	3.12113	1
DISTECHE_ESCAPED_FROM_X_INACTIVATION	0	1
DI___TRI_VALENT_INORGANIC_CATION_TRANSMEMBRANE_TRANSPORTER_ACTIVITY	0	1
DI___TRI_VALENT_INORGANIC_CATION_TRANSPORT	0	1
DITTMER_PTHLH_TARGETS_DN	2.092	1
DITTMER_PTHLH_TARGETS_UP	2.80601	1
DNA_BINDING	1.62044	1
DNA_CATABOLIC_PROCESS	2.11416	1
DNA_DAMAGE_CHECKPOINT	0	1
DNA_DAMAGE_RESPONSESIGNAL_TRANSDUCTION_BY_P53_CLASS_MEDIATOR	0	1
DNA_DAMAGE_RESPONSESIGNAL_TRANSDUCTION	1.50938	1
DNA_DAMAGE_RESPONSESIGNAL_TRANSDUCTION_RESULTING_IN_INDUCTION_OF_APOPTOSIS	3.52509	1
DNA_DEPENDENT_ATPASE_ACTIVITY	0	1
DNA_DEPENDENT_DNA_REPLICATION	0	1
DNA_DIRECTED_DNA_POLYMERASE_ACTIVITY	4.06774	1
DNA_DIRECTED_RNA_POLYMERASE_COMPLEX	2.64322	1
DNA_DIRECTED_RNA_POLYMERASEII_CORE_COMPLEX	3.52509	1
DNA_DIRECTED_RNA_POLYMERASEII_HOLOENZYME	0.742783	1
DNA_FRAGMENTATION_DURING_APOPTOSIS	0	1
DNA_HELICASE_ACTIVITY	0	1
DNA_INTEGRITY_CHECKPOINT	0	1
DNA_METABOLIC_PROCESS	1.25577	1
DNA_MODIFICATION	5.8763	1
DNA_PACKAGING	0	1
DNA_POLYMERASE_ACTIVITY	3.11008	1
DNA_RECOMBINATION	0	1
DNA_REPAIR	0.417423	1
DNA_REPLICATION	1.62062	1
DNA_REPLICATION_INITIATION	0	1
DOANE_BREAST_CANCER_CLASSES_DN	1.65114	1
DOANE_BREAST_CANCER_ESR1_DN	0	1
DOANE_BREAST_CANCER_ESR1_UP	4.69827	1
DOANE_RESPONSE_TO_ANDROGEN_DN	2.37082	1
DOANE_RESPONSE_TO_ANDROGEN_UP	2.15672	1
DODD_NASOPHARYNGEAL_CARCINOMA_DN	0.409445	1
DODD_NASOPHARYNGEAL_CARCINOMA_UP	1.56324	1
DONATO_CELL_CYCLE_TRETINOIN	10.5787	1
DORN_ADENOVIRUS_INFECTION_12HR_UP	3.92467	1
DORN_ADENOVIRUS_INFECTION_24HR_UP	17.6718	1
DORN_ADENOVIRUS_INFECTION_32HR_DN	8.60976	1
DORN_ADENOVIRUS_INFECTION_32HR_UP	10.6037	1
DORN_ADENOVIRUS_INFECTION_48HR_DN	8.60976	1
DORN_ADENOVIRUS_INFECTION_48HR_UP	8.15563	1
DORSAM_HOXA9_TARGETS_DN	5.90183	1
DORSAM_HOXA9_TARGETS_UP	1.50938	1
DORSEY_GAB2_TARGETS	0	1
DOUBLE_STRAND_BREAK_REPAIR	0	1
DOUBLE_STRANDED_DNA_BINDING	1.70449	1
DOUBLE_STRANDED_RNA_BINDING	0	1
DOUGLAS_BMI1_TARGETS_DN	1.09738	1
DOUGLAS_BMI1_TARGETS_UP	1.30499	1
DRUG_BINDING	3.77723	1
DUNNE_TARGETS_OF_AML1_MTG8_FUSION_DN	2.2982	1
DUNNE_TARGETS_OF_AML1_MTG8_FUSION_UP	1.17343	1
DUTTA_APOPTOSIS_VIA_NFKB	3.53165	1
DYSTROPHIN_ASSOCIATED_GLYCOPROTEIN_COMPLEX	0	1
EARLY_ENDOSOME	0	1
EBAUER_MYOGENIC_TARGETS_OF_PAX3_FOXO1_FUSION	5.12788	1
EBAUER_TARGETS_OF_PAX3_FOXO1_FUSION_DN	0	1
EBAUER_TARGETS_OF_PAX3_FOXO1_FUSION_UP	2.64259	1
ECTODERM_DEVELOPMENT	1.28891	1
EGUCHI_CELL_CYCLE_RB1_TARGETS	0	1
EHLERS_ANEUPLOIDY_DN	0	1
EHLERS_ANEUPLOIDY_UP	0	1
EHRLICH_ICF_SYNDROM_DN	0	1
EHRLICH_ICF_SYNDROM_UP	5.8763	1
EINAV_INTERFERON_SIGNATURE_IN_CANCER	1.95738	1
ELECTRON_CARRIER_ACTIVITY	1.37292	1
ELECTRON_TRANSPORT_GO_0006118	4.43346	1
ELVIDGE_HIF1A_AND_HIF2A_TARGETS_DN	4.3784	1
ELVIDGE_HIF1A_AND_HIF2A_TARGETS_UP	0	1
ELVIDGE_HIF1A_TARGETS_DN	5.05112	1
ELVIDGE_HIF1A_TARGETS_UP	0	1
ELVIDGE_HIF2A_TARGETS_UP	0	1
ELVIDGE_HYPOXIA_BY_DMOG_DN	0.79925	1
ELVIDGE_HYPOXIA_BY_DMOG_UP	4.34297	1
ELVIDGE_HYPOXIA_DN	2.11466	1
EMBRYO_IMPLANTATION	0	1
EMBRYONIC_DEVELOPMENT	0	1
EMBRYONIC_MORPHOGENESIS	0	1
ENDOCYTIC_VESICLE	0	1
ENDODEOXYRIBONUCLEASE_ACTIVITY	0	1
ENDOMEMBRANE_SYSTEM	0	1
ENDONUCLEASE_ACTIVITY	2.2982	1
ENDONUCLEASE_ACTIVITY_GO_0016893	0	1
ENDOPEPTIDASE_ACTIVITY	1.89439	1
ENDOPLASMIC_RETICULUM	1.11301	1
ENDOPLASMIC_RETICULUM_LUMEN	0	1
ENDOPLASMIC_RETICULUM_MEMBRANE	0	1
ENDOPLASMIC_RETICULUM_PART	0	1
ENDORIBONUCLEASE_ACTIVITY	0	1
ENDOSOME	0	1
ENDOSOME_TRANSPORT	2.2982	1
ENDOTHELIAL_CELL_MIGRATION	5.28786	1
ENDOTHELIAL_CELL_PROLIFERATION	0	1
ENERGY_DERIVATION_BY_OXIDATION_OF_ORGANIC_COMPOUNDS	0	1
ENERGY_RESERVE_METABOLIC_PROCESS	0	1
ENGELMANN_CANCER_PROGENITORS_DN	5.59784	1
ENGELMANN_CANCER_PROGENITORS_UP	4.34298	1
ENK_UV_RESPONSE_EPIDERMIS_DN	2.3878	1
ENK_UV_RESPONSE_KERATINOCYTE_DN	1.03593	1
ENVELOPE	0.925465	1
ENZYME_ACTIVATOR_ACTIVITY	1.28966	1
ENZYME_BINDING	1.49748	1
ENZYME_INHIBITOR_ACTIVITY	3.34122	1
ENZYME_LINKED_RECEPTOR_PROTEIN_SIGNALING_PATHWAY	3.24535	1
ENZYME_REGULATOR_ACTIVITY	1.88626	1
EPIDERMAL_GROWTH_FACTOR_RECEPTOR_SIGNALING_PATHWAY	5.57952	1
EPIDERMIS_DEVELOPMENT	0	1
EPITHELIAL_CELL_DIFFERENTIATION	5.8763	1
EPITHELIAL_TO_MESENCHYMAL_TRANSITION	6.61093	1
ER_GOLGI_INTERMEDIATE_COMPARTMENT	0	1
ER_NUCLEAR_SIGNALING_PATHWAY	0	1
ER_TO_GOLGI_VESICLE_MEDIATED_TRANSPORT	0	1
ESTABLISHMENT_AND_OR_MAINTENANCE_OF_CELL_POLARITY	0	1
ESTABLISHMENT_AND_OR_MAINTENANCE_OF_CHROMATIN_ARCHITECTURE	0	1
ESTABLISHMENT_OF_CELLULAR_LOCALIZATION	0.592207	1
ESTABLISHMENT_OF_LOCALIZATION	1.22806	1
ESTABLISHMENT_OF_ORGANELLE_LOCALIZATION	0	1
ESTABLISHMENT_OF_PROTEIN_LOCALIZATION	0	1
ESTABLISHMENT_OF_VESICLE_LOCALIZATION	0	1
EUKARYOTIC_TRANSLATION_INITIATION_FACTOR_3_COMPLEX	0	1
EXCITATORY_EXTRACELLULAR_LIGAND_GATED_ION_CHANNEL_ACTIVITY	0	1
EXCRETION	4.68571	1
EXOCYTOSIS	3.92467	1
EXONUCLEASE_ACTIVITY	2.93719	1
EXOPEPTIDASE_ACTIVITY	0	1
EXTERNAL_SIDE_OF_PLASMA_MEMBRANE	0	1
EXTRACELLULAR_LIGAND_GATED_ION_CHANNEL_ACTIVITY	0	1
EXTRACELLULAR_MATRIX	0	1
EXTRACELLULAR_MATRIX_PART	0	1
EXTRACELLULAR_MATRIX_STRUCTURAL_CONSTITUENT	0	1
EXTRACELLULAR_REGION	0.718698	1
EXTRACELLULAR_REGION_PART	0.472872	1
EXTRACELLULAR_SPACE	0.665561	1
EXTRACELLULAR_STRUCTURE_ORGANIZATION_AND_BIOGENESIS	0	1
EXTRINSIC_TO_MEMBRANE	2.03274	1
EXTRINSIC_TO_PLASMA_MEMBRANE	3.77723	1
FAELT_B_CLL_WITH_VH3_21_DN	0	1
FAELT_B_CLL_WITH_VH3_21_UP	3.88431	1
FAELT_B_CLL_WITH_VH_REARRANGEMENTS_DN	0	1
FAELT_B_CLL_WITH_VH_REARRANGEMENTS_UP	0.995922	1
FALVELLA_SMOKERS_WITH_LUNG_CANCER	1.51071	1
FARMER_BREAST_CANCER_APOCRINE_VS_BASAL	2.49431	1
FARMER_BREAST_CANCER_APOCRINE VS LUMINAL	0.792255	1
FARMER_BREAST_CANCER_CLUSTER_1	0	1
FARMER_BREAST_CANCER_CLUSTER_2	0	1
FARMER_BREAST_CANCER_CLUSTER_3	3.77723	1
FARMER_BREAST_CANCER_CLUSTER_4	3.52509	1
FARMER_BREAST_CANCER_CLUSTER_5	0	1
FARMER_BREAST_CANCER_CLUSTER_6	0	1
FARMER_BREAST_CANCER_CLUSTER_7	2.78249	1
FARMER_BREAST_CANCER_CLUSTER_8	8.81481	1
FATTY_ACID_BETA_OXIDATION	0	1
FATTY_ACID_BIOSYNTHETIC_PROCESS	4.06774	1
FATTY_ACID_METABOLIC_PROCESS	1.76338	1
FATTY_ACID_OXIDATION	0	1
FEEDING_BEHAVIOR	0	1
FEMALE_GAMETE_GENERATION	2.93719	1
FEMALE_PREGNANCY	1.25742	1
FERRANDO_HOX11_NEIGHBORS	0	1
FERRANDO_LYL1_NEIGHBORS	5.28786	1
FERRANDO_TAL1_NEIGHBORS	3.30463	1
FERRANDO_T_ALL_WITH_MLL_ENL_FUSION_DN	4.33107	1
FERRANDO_T_ALL_WITH_MLL_ENL_FUSION_UP	3.41458	1
FERRARI_RESPONSE_TO_FENRETINIDE_DN	0	1
FERRARI_RESPONSE_TO_FENRETINIDE_UP	10.629	1
FERREIRA_EWINGS_SARCOMA_UNSTABLE_VS_STABLE_DN	1.14825	1
FERREIRA_EWINGS_SARCOMA_UNSTABLE_VS_STABLE_UP	0	1
FINAK_BREAST_CANCER_SDPP_SIGNATURE	2.20243	1
FINETTI_BREAST_CANCER_BASAL_VS_LUMINAL	0	1
FINETTI_BREAST_CANCER_KINOME_GREEN	0	1
FINETTI_BREAST_CANCER_KINOME_RED	0	1
FINETTI_BREAST_CANCERS_KINOME_BLUE	2.93719	1
FINETTI_BREAST_CANCERS_KINOME_GRAY	0	1
FIRESTEIN_CTNNB1_PATHWAY_AND_PROLIFERATION	0	1
FIRESTEIN_CTNNB1_PATHWAY	1.76139	1
FIRESTEIN_PROLIFERATION	0.634066	1
FLECHNER_BIOPSY_KIDNEY_TRANSPLANT_OK_VS_DONOR_DN	8.52103	1
FLECHNER_BIOPSY_KIDNEY_TRANSPLANT_OK_VS_DONOR_UP	1.03984	1
FLECHNER_BIOPSY_KIDNEY_TRANSPLANT_REJECTED_VS_OK_DN	0.559705	1
FLECHNER_BIOPSY_KIDNEY_TRANSPLANT_REJECTED_VS_OK_UP	4.35674	1
FLECHNER_PBL_KIDNEY_TRANSPLANT_OK_VS_DONOR_DN	1.22812	1
FLECHNER_PBL_KIDNEY_TRANSPLANT_OK_VS_DONOR_UP	1.91057	1
FLECHNER_PBL_KIDNEY_TRANSPLANT_REJECTED_VS_OK_DN	2.20557	1
FLECHNER_PBL_KIDNEY_TRANSPLANT_REJECTED_VS_OK_UP	2.48571	1
FLOTHO_PEDIATRIC_ALL_THERAPY_RESPONSE_DN	0	1
FLOTHO_PEDIATRIC_ALL_THERAPY_RESPONSE_UP	3.06097	1
FOCAL_ADHESION	5.28786	1
FOCAL_ADHESION_FORMATION	0	1
FONTAINE_FOLLICULAR_THYROID_ADENOMA_DN	3.60495	1
FONTAINE_FOLLICULAR_THYROID_ADENOMA_UP	1.73439	1
FONTAINE_PAPILLARY_THYROID_CARCINOMA_DN	1.5553	1
FONTAINE_PAPILLARY_THYROID_CARCINOMA_UP	5.03102	1
FONTAINE_THYROID_TUMOR_UNCERTAIN_MALIGNANCY_DN	0	1
FONTAINE_THYROID_TUMOR_UNCERTAIN_MALIGNANCY_UP	3.65404	1
FOURNIER_ACINAR_DEVELOPMENT_EARLY_DN	0	1
FOURNIER_ACINAR_DEVELOPMENT_EARLY_UP	0	1
FOURNIER_ACINAR_DEVELOPMENT_LATE_2	2.03868	1
FOURNIER_ACINAR_DEVELOPMENT_LATE_DN	9.68361	1
FOURNIER_ACINAR_DEVELOPMENT_LATE_UP	0	1
FRASOR_RESPONSE_TO_ESTRADIOL_DN	4.10003	1
FRASOR_RESPONSE_TO_ESTRADIOL_UP	1.70449	1
FRASOR_RESPONSE_TO_SERM_OR_FULVESTRANT_DN	2.58275	1
FRASOR_RESPONSE_TO_SERM_OR_FULVESTRANT_UP	0	1
FRASOR_TAMOXIFEN_RESPONSE_DN	5.28786	1
FRASOR_TAMOXIFEN_RESPONSE_UP	5.44285	1
FREDERICK_PRKCI_TARGETS	0	1
FRIDMAN_IMMORTALIZATION_DN	3.11559	1
FRIDMAN_SENESCENCE_DN	4.80715	1
FRIDMAN_SENESCENCE_UP	4.33107	1
FUCOSYLTRANSFERASE_ACTIVITY	0	1
FUJII_YBX1_TARGETS_DN	0	1
FUJII_YBX1_TARGETS_UP	10.2693	1
FULCHER_INFLAMMATORY_RESPONSE_LECTIN_VS_LPS_DN	1.91039	1
FULCHER_INFLAMMATORY_RESPONSE_LECTIN_VS_LPS_UP	0.999312	1
FUNG_IL2_SIGNALING_1	0	1
FUNG_IL2_SIGNALING_2	5.28786	1
FUNG_IL2_TARGETS_WITH_STAT5_BINDING_SITES	0	1
FUNG_IL2_TARGETS_WITH_STAT5_BINDING_SITES_T1	6.61093	1
FURUKAWA_DUSP6_TARGETS_PCI35_DN	0.753431	1
FURUKAWA_DUSP6_TARGETS_PCI35_UP	1.65284	1
G1_PHASE	0	1
G1_PHASE_OF_MITOTIC_CELL_CYCLE	0	1
G1_S_TRANSITION_OF_MITOTIC_CELL_CYCLE	0	1
G2_M_TRANSITION_OF_MITOTIC_CELL_CYCLE	0	1
GAANYNYGACNY_UNKNOWN	2.11707	1
GABA_RECEPTOR_ACTIVITY	0	1
GACAATC,MIR-219	1.65627	1
GACAGGG,MIR-339	3.00308	1
GACTGTT,MIR-212,MIR-132	0.721637	1
GAGACTG,MIR-452	1.89206	1
GAGCCAG,MIR-149	0.804863	1
GAGCCTG,MIR-484	1.78528	1
GAGCTGG,MIR-337	3.55217	1
GAJATE_RESPONSE_TO_TRABECTEDIN_DN	11.387	1
GAJATE_RESPONSE_TO_TRABECTEDIN_UP	1.99695	1
GALACTOSYLTRANSFERASE_ACTIVITY	0	1
GALE_APL_WITH_FLT3_MUTATED_DN	0	1
GALE_APL_WITH_FLT3_MUTATED_UP	0	1
GALI_TP53_TARGETS_APOPTOTIC_DN	10.5787	1
GALI_TP53_TARGETS_APOPTOTIC_UP	0	1
GAL_LEUKEMIC_STEM_CELL_DN	1.20279	1
GAL_LEUKEMIC_STEM_CELL_UP	2.43973	1
GALLUZZI_PERMEABILIZE_MITOCHONDRIA	0	1
GALLUZZI_PREVENT_MITOCHONDIAL_PERMEABILIZATION	0	1
GAMETE_GENERATION	1.28966	1
GARCIA_TARGETS_OF_FLI1_AND_DAX1_DN	0.301542	1
GARCIA_TARGETS_OF_FLI1_AND_DAX1_UP	0	1
GARGALOVIC_RESPONSE_TO_OXIDIZED_PHOSPHOLIPIDS_BLACK_DN	4.80715	1
GARGALOVIC_RESPONSE_TO_OXIDIZED_PHOSPHOLIPIDS_BLACK_UP	1.42766	1
GARGALOVIC_RESPONSE_TO_OXIDIZED_PHOSPHOLIPIDS_BLUE_DN	2.69687	1
GARGALOVIC_RESPONSE_TO_OXIDIZED_PHOSPHOLIPIDS_BLUE_UP	2.04361	1
GARGALOVIC_RESPONSE_TO_OXIDIZED_PHOSPHOLIPIDS_GREEN_DN	2.2982	1
GARGALOVIC_RESPONSE_TO_OXIDIZED_PHOSPHOLIPIDS_GREEN_UP	2.5173	1
GARGALOVIC_RESPONSE_TO_OXIDIZED_PHOSPHOLIPIDS_GREY_DN	2.14876	1
GARGALOVIC_RESPONSE_TO_OXIDIZED_PHOSPHOLIPIDS_GREY_UP	0	1
GARGALOVIC_RESPONSE_TO_OXIDIZED_PHOSPHOLIPIDS_LIGHTYELLOW_DN	5.8763	1
GARGALOVIC_RESPONSE_TO_OXIDIZED_PHOSPHOLIPIDS_LIGHTYELLOW_UP	0	1
GARGALOVIC_RESPONSE_TO_OXIDIZED_PHOSPHOLIPIDS_MAGENTA_DN	0	1
GARGALOVIC_RESPONSE_TO_OXIDIZED_PHOSPHOLIPIDS_MAGENTA_UP	1.95738	1
GARGALOVIC_RESPONSE_TO_OXIDIZED_PHOSPHOLIPIDS_RED_DN	0	1
GARGALOVIC_RESPONSE_TO_OXIDIZED_PHOSPHOLIPIDS_RED_UP	15.2248	1
GARGALOVIC_RESPONSE_TO_OXIDIZED_PHOSPHOLIPIDS_TURQUOISE_DN	5.22843	1
GARGALOVIC_RESPONSE_TO_OXIDIZED_PHOSPHOLIPIDS_TURQUOISE_UP	3.91864	1
GARGALOVIC_RESPONSE_TO_OXIDIZED_PHOSPHOLIPIDS_YELLOW_DN	5.04708	1
GARGALOVIC_RESPONSE_TO_OXIDIZED_PHOSPHOLIPIDS_YELLOW_UP	0	1
GARY_CD5_TARGETS_DN	0.116347	1
GATAAGR_V$GATA_C	2.79783	1
GATED_CHANNEL_ACTIVITY	0	1
GATGKMRGCG_UNKNOWN	2.20557	1
GATTGGY_V$NFY_Q6_01	1.54151	1
GAURNIER_PSMD4_TARGETS	0	1
GAUSSMANN_MLL_AF4_FUSION_TARGETS_B_DN	0	1
GAUSSMANN_MLL_AF4_FUSION_TARGETS_B_UP	0	1
GAUSSMANN_MLL_AF4_FUSION_TARGETS_D_DN	8.81481	1
GAUSSMANN_MLL_AF4_FUSION_TARGETS_D_UP	0	1
GAUSSMANN_MLL_AF4_FUSION_TARGETS_E_DN	2.64322	1
GAUSSMANN_MLL_AF4_FUSION_TARGETS_E_UP	4.4515	1
GAUSSMANN_MLL_AF4_FUSION_TARGETS_F_DN	0	1
GAUSSMANN_MLL_AF4_FUSION_TARGETS_F_UP	2.28203	1
GAUSSMANN_MLL_AF4_FUSION_TARGETS_G_DN	0	1
GAUSSMANN_MLL_AF4_FUSION_TARGETS_G_UP	0.649851	1
GAUTSCHI_SRC_SIGNALING	17.6718	1
GAZDA_DIAMOND_BLACKFAN_ANEMIA_ERYTHROID_DN	1.13117	1
GAZDA_DIAMOND_BLACKFAN_ANEMIA_ERYTHROID_UP	1.95738	1
GAZDA_DIAMOND_BLACKFAN_ANEMIA_MYELOID_DN	1.22812	1
GAZDA_DIAMOND_BLACKFAN_ANEMIA_MYELOID_UP	0	1
GAZDA_DIAMOND_BLACKFAN_ANEMIA_PROGENITOR_DN	0.824307	1
GAZDA_DIAMOND_BLACKFAN_ANEMIA_PROGENITOR_UP	0	1
GCAAAAA,MIR-129	0.983432	1
GCAAGAC,MIR-431	0	1
GCAAGGA,MIR-502	0.837432	1
GCACCTT,MIR-18A,MIR-18B	1.10019	1
GCACTTT,MIR-17-5P,MIR-20A,MIR-106A,MIR-106B,MIR-20B,MIR-519D	1.04222	1
GCANCTGNY_V$MYOD_Q6	1.91157	1
GCATTTG,MIR-105	0.343295	1
GCCATNTTG_V$YY1_Q6	1.55532	1
GCCNNNWTAAR_UNKNOWN	2.2527	1
GCGCCTT,MIR-525,MIR-524	15.9459	1
GCGCTTT,MIR-518B,MIR-518C,MIR-518D	0	1
GCGNNANTTCC_UNKNOWN	0	1
GCGSCMNTTT_UNKNOWN	0	1
GCM_ACTG1	2.96794	1
GCM_AIP	0	1
GCM_ANP32B	1.35434	1
GCM_APEX1	3.79469	1
GCM_AQP4	1.20015	1
GCM_ATM	0	1
GCM_BAG5	0	1
GCM_BCL2L1	0	1
GCM_BECN1	0.824307	1
GCM_BMPR2	0	1
GCM_BNIP1	0.65893	1
GCM_CALM1	0	1
GCM_CASP2	0	1
GCM_CBFB	2.5661	1
GCM_CDH5	0	1
GCM_CHUK	0	1
GCM_CRKL	0.959614	1
GCM_CSNK1A1	0	1
GCM_CSNK1D	0	1
GCM_CSNK2B	3.94239	1
GCM_DDX11	1.25742	1
GCM_DDX5	0.942432	1
GCM_DEAF1	0	1
GCM_DENR	2.35282	1
GCM_DFFA	0	1
GCM_DLG1	0.764388	1
GCM_DPF2	0	1
GCM_ERBB2IP	0	1
GCM_ERCC4	0	1
GCM_FANCC	0.417423	1
GCM_FANCL	2.78249	1
GCM_FCGR2B	0	1
GCM_GSPT1	0.367487	1
GCM_GSTA4	1.76338	1
GCM_HBP1	0	1
GCM_HDAC1	1.55385	1
GCM_HMGA2	0	1
GCM_IL6ST	1.05586	1
GCM_ING1	1.82447	1
GCM_LTK	0	1
GCM_MAP1B	0	1
GCM_MAP4K4	0.347877	1
GCM_MAPK10	0.675892	1
GCM_MAX	0	1
GCM_MLL	0.721637	1
GCM_MSN	1.95738	1
GCM_MYCL1	0	1
GCM_MYST2	1.08526	1
GCM_NCAM1	0	1
GCM_NF2	0.613156	1
GCM_NPM1	3.25357	1
GCM_NUMA1	1.05586	1
GCM_PFN1	6.97576	1
GCM_PPM1D	0	1
GCM_PPP1CC	4.25591	1
GCM_PRKAG1	0	1
GCM_PRKCG	0	1
GCM_PSME1	4.80492	1
GCM_PTK2	0.386538	1
GCM_PTPRD	0	1
GCM_PTPRU	0	1
GCM_RAB10	0.336642	1
GCM_RAD21	1.65114	1
GCM_RAF1	3.88431	1
GCM_RAN	0.305079	1
GCM_RAP2A	0	1
GCM_RBM8A	0	1
GCM_RING1	0.959508	1
GCM_SIRT2	1.32042	1
GCM_SMARCC1	1.50938	1
GCM_SMARCD1	0	1
GCM_SMO	0	1
GCM_SUFU	0.787282	1
GCM_SUPT4H1	0	1
GCM_TEC	0	1
GCM_TINF2	1.42766	1
GCM_TPR	0	1
GCM_TPT1	3.59956	1
GCM_UBE2N	0.780861	1
GCM_USP6	0.864973	1
GCM_VAV1	0	1
GCM_ZNF198	0	1
GCTCTTG,MIR-335	0	1
GCTGAGT,MIR-512-5P	1.07741	1
[truncated: 4,498 more rows]

## Sheet: cluster 16
ID	fold over random	FDR
ZHANG_RESPONSE_TO_IKK_INHIBITOR_AND_TNF_UP	20.7319	0
CHARAFE_BREAST_CANCER_LUMINAL_VS_MESENCHYMAL_DN	9.36905	0
NUYTTEN_EZH2_TARGETS_UP	5.92409	0
AMIT_EGF_RESPONSE_480_HELA	16.7023	0
CHARAFE_BREAST_CANCER_LUMINAL_VS_BASAL_DN	8.4891	0
KIM_WT1_TARGETS_UP	13.3927	0
BILD_HRAS_ONCOGENIC_SIGNATURE	11.8184	0
ZHOU_INFLAMMATORY_RESPONSE_LIVE_UP	7.9179	0
NAGASHIMA_NRG1_SIGNALING_UP	14.4484	0
REN_ALVEOLAR_RHABDOMYOSARCOMA_DN	7.69639	0
ZHOU_INFLAMMATORY_RESPONSE_FIMA_UP	6.37992	0
module_38	6.43196	0
FULCHER_INFLAMMATORY_RESPONSE_LECTIN_VS_LPS_UP	5.70263	0
BUYTAERT_PHOTODYNAMIC_THERAPY_STRESS_UP	4.73361	0
ONDER_CDH1_TARGETS_2_DN	6.05192	5e-15
LINDGREN_BLADDER_CANCER_CLUSTER_2B	6.52592	1.6e-14
HUANG_DASATINIB_RESISTANCE_UP	20.9542	1.6e-14
module_1	6.72112	1.6e-14
DELYS_THYROID_CANCER_UP	6.38238	3.1e-14
MANALO_HYPOXIA_UP	9.28054	3.7e-14
ELVIDGE_HYPOXIA_UP	10.5583	8.7e-14
NAGASHIMA_EGF_SIGNALING_UP	23.5751	1.41e-13
SENESE_HDAC1_AND_HDAC2_TARGETS_UP	8.63006	2.19e-13
HINATA_NFKB_TARGETS_KERATINOCYTE_UP	19.4964	3.27e-13
RICKMAN_TUMOR_DIFFERENTIATED_WELL_VS_POORLY_DN	6.21574	4.25e-13
SENESE_HDAC3_TARGETS_UP	5.38705	5.77e-13
CONCANNON_APOPTOSIS_BY_EPOXOMICIN_UP	7.90934	6.06e-13
KIM_WT1_TARGETS_8HR_UP	10.0713	9.16e-13
WU_CELL_MIGRATION	9.39822	1.139e-12
AMIT_EGF_RESPONSE_120_HELA	20.2658	1.214e-12
module_5	5.78969	1.494e-12
MISSIAGLIA_REGULATED_BY_METHYLATION_UP	14.1752	1.808e-12
NEGATIVE_REGULATION_OF_BIOLOGICAL_PROCESS	4.55486	4.969e-12
KAN_RESPONSE_TO_ARSENIC_TRIOXIDE	12.1284	6.029e-12
module_297	15.999	6.822e-12
module_357	15.999	6.822e-12
SANA_TNF_SIGNALING_UP	17.4656	1.0446e-11
BRUECKNER_TARGETS_OF_MIRLET7A3_DN	16.6054	2.1832e-11
UDAYAKUMAR_MED1_TARGETS_DN	7.42357	2.3964e-11
ELVIDGE_HYPOXIA_BY_DMOG_UP	11.1488	2.7535e-11
RUTELLA_RESPONSE_TO_HGF_UP	5.46149	4.201e-11
module_154	15.826	4.4121e-11
OSWALD_HEMATOPOIETIC_STEM_CELL_IN_COLLAGEN_GEL_DN	7.55401	4.6394e-11
OSWALD_HEMATOPOIETIC_STEM_CELL_IN_COLLAGEN_GEL_UP	7.55401	4.6394e-11
module_84	4.78502	1.04195e-10
MITSIADES_RESPONSE_TO_APLIDIN_UP	4.93476	1.69072e-10
SENESE_HDAC1_TARGETS_UP	5.18011	1.84902e-10
SMIRNOV_CIRCULATING_ENDOTHELIOCYTES_IN_CANCER_UP	9.07864	3.24986e-10
ENK_UV_RESPONSE_KERATINOCYTE_UP	4.58832	3.69133e-10
NEGATIVE_REGULATION_OF_CELLULAR_PROCESS	4.30916	3.83078e-10
PODAR_RESPONSE_TO_ADAPHOSTIN_UP	8.95214	4.21408e-10
DAVICIONI_TARGETS_OF_PAX_FOXO1_FUSIONS_UP	6.72271	6.25436e-10
CHEN_HOXA5_TARGETS_9HR_UP	7.21485	1.03033e-09
LIU_PROSTATE_CANCER_DN	4.85926	1.09613e-09
SCHUETZ_BREAST_CANCER_DUCTAL_INVASIVE_UP	5.51496	4.08364e-09
GGGTGGRR_V$PAX4_03	3.32241	9.13832e-09
TIAN_TNF_SIGNALING_VIA_NFKB	45.9542	1.25108e-08
module_118	4.94109	1.2563e-08
module_6	4.82705	2.24477e-08
ONDER_CDH1_SIGNALING_VIA_CTNNB1	12.6014	2.60202e-08
module_47	6.78701	2.64375e-08
TGANTCA_V$AP1_C	3.42112	4.54285e-08
V$NFKB_Q6_01	7.37103	4.56391e-08
SMID_BREAST_CANCER_BASAL_UP	3.86714	5.59497e-08
HAN_SATB1_TARGETS_UP	5.39547	7.67665e-08
GU_PDEF_TARGETS_UP	14.1752	1.43823e-07
AMIT_SERUM_RESPONSE_60_MCF10A	16.4128	1.55154e-07
WANG_METHYLATED_IN_BREAST_CANCER	23.4025	2.33227e-07
DIRMEIER_LMP1_RESPONSE_EARLY	15.6989	2.48097e-07
SAGIV_CD24_TARGETS_DN	18.4706	2.85297e-07
ZHANG_ANTIVIRAL_RESPONSE_TO_RIBAVIRIN_DN	18.4706	2.85297e-07
module_52	4.43719	3.34993e-07
RUTELLA_RESPONSE_TO_HGF_VS_CSF2RB_AND_IL4_UP	4.54352	3.77601e-07
RODWELL_AGING_KIDNEY_UP	4.95416	4.7058e-07
TSAI_RESPONSE_TO_IONIZING_RADIATION	9.06701	5.59162e-07
KRIGE_RESPONSE_TO_TOSEDOSTAT_24HR_UP	3.42147	6.85103e-07
NAKAMURA_TUMOR_ZONE_PERIPHERAL_VS_CENTRAL_UP	5.44462	7.32706e-07
DANG_REGULATED_BY_MYC_DN	5.67371	7.75892e-07
V$NFKB_C	6.24977	8.16964e-07
PRAMOONJAGO_SOX4_TARGETS_UP	16.2171	1.0048e-06
PROVENZANI_METASTASIS_DN	7.88915	1.23165e-06
HINATA_NFKB_TARGETS_FIBROBLAST_UP	13.3707	1.36042e-06
module_3	4.53164	1.53873e-06
GRUETZMANN_PANCREATIC_CANCER_UP	4.67486	1.58978e-06
ZHOU_INFLAMMATORY_RESPONSE_LPS_UP	4.34985	1.92698e-06
KINSEY_TARGETS_OF_EWSR1_FLII_FUSION_DN	4.96408	2.00959e-06
HAN_SATB1_TARGETS_DN	4.7493	2.33625e-06
V$NFKB_Q6	6.20062	2.37349e-06
module_88	3.1704	2.58414e-06
THEILGAARD_NEUTROPHIL_AT_SKIN_WOUND_UP	10.966	2.70357e-06
CELL_DEVELOPMENT	3.6888	2.7996e-06
KOKKINAKIS_METHIONINE_DEPRIVATION_48HR_UP	7.7981	4.48501e-06
GNF2_CDH3	27.4789	4.59766e-06
KOBAYASHI_EGFR_SIGNALING_6HR_DN	39.8961	4.65174e-06
module_223	7.73443	5.01854e-06
module_45	3.64154	6.39644e-06
HORIUCHI_WTAP_TARGETS_UP	4.84182	6.80068e-06
WINTER_HYPOXIA_METAGENE	5.80184	7.08159e-06
module_12	4.4678	7.90347e-06
module_55	3.09068	7.95494e-06
GGGNNTTTCC_V$NFKB_Q6_01	8.89393	8.64998e-06
module_2	4.26768	1.03535e-05
VART_KSHV_INFECTION_ANGIOGENIC_MARKERS_UP	6.76994	1.12202e-05
MCLACHLAN_DENTAL_CARIES_UP	5.95183	1.14708e-05
KEGG_PATHWAYS_IN_CANCER	4.63364	1.54918e-05
SATO_SILENCED_BY_METHYLATION_IN_PANCREATIC_CANCER_1	4.04652	1.67094e-05
module_46	4.24224	2.20214e-05
ZHONG_RESPONSE_TO_AZACITIDINE_AND_TSA_UP	5.65001	2.58396e-05
PROGRAMMED_CELL_DEATH	3.948	2.78184e-05
KIM_WT1_TARGETS_12HR_DN	5.62149	2.79462e-05
IZADPANAH_STEM_CELL_ADIPOSE_VS_BONE_UP	7.38082	2.81643e-05
HELLEBREKERS_SILENCED_DURING_TUMOR_ANGIOGENESIS	13.5082	2.95709e-05
BUYTAERT_PHOTODYNAMIC_THERAPY_STRESS_DN	3.34582	3.01375e-05
V$AP1_Q4_01	5.59325	3.02015e-05
SENGUPTA_NASOPHARYNGEAL_CARCINOMA_UP	4.83027	3.08541e-05
TONKS_TARGETS_OF_RUNX1_RUNX1T1_FUSION_HSC_UP	5.89005	3.30702e-05
module_75	4.14897	3.39929e-05
SIGNAL_TRANSDUCTION	2.42682	4.06891e-05
SMID_BREAST_CANCER_LUMINAL_B_DN	3.51153	4.07055e-05
REGULATION_OF_CELLULAR_METABOLIC_PROCESS	3.08482	4.07655e-05
RUTELLA_RESPONSE_TO_CSF2RB_AND_IL4_UP	4.37206	4.52141e-05
WANG_SMARCE1_TARGETS_UP	6.10893	4.85141e-05
ELVIDGE_HIF1A_AND_HIF2A_TARGETS_DN	8.45772	5.29111e-05
BASAKI_YBX1_TARGETS_UP	4.67248	5.47978e-05
V$BACH2_01	5.37775	5.54934e-05
V$NFKAPPAB_01	5.66883	5.82763e-05
REGULATION_OF_METABOLIC_PROCESS	3.03445	6.19439e-05
ENK_UV_RESPONSE_EPIDERMIS_DN	3.58636	6.98352e-05
POSITIVE_REGULATION_OF_BIOLOGICAL_PROCESS	3.16384	7.42308e-05
GNF2_PTX3	18.3287	7.94118e-05
LINDGREN_BLADDER_CANCER_CLUSTER_1_DN	4.09662	7.99918e-05
HENDRICKS_SMARCA4_TARGETS_UP	14.5076	8.1958e-05
LINDSTEDT_DENDRITIC_CELL_MATURATION_B	14.5076	8.1958e-05
RUTELLA_RESPONSE_TO_CSF2RB_AND_IL4_DN	4.37738	8.55775e-05
ELVIDGE_HIF1A_TARGETS_DN	9.01096	8.99659e-05
KIM_WT1_TARGETS_12HR_UP	6.24963	9.05417e-05
EXTRACELLULAR_REGION_PART	4.36312	9.06181e-05
APOPTOSIS_GO	3.81037	0.000100062
XU_HGF_SIGNALING_NOT_VIA_AKT1_48HR_UP	17.674	0.000103113
MCLACHLAN_DENTAL_CARIES_DN	5.12884	0.000114354
GNF2_SERPINB5	23.0848	0.000119358
BEGUM_TARGETS_OF_PAX3_FOXO1_FUSION_DN	17.0646	0.000132891
HOSHIDA_LIVER_CANCER_SUBCLASS_S1	5.05888	0.000141016
REGULATION_OF_DEVELOPMENTAL_PROCESS	3.73741	0.000146236
UZONYI_RESPONSE_TO_LEUKOTRIENE_AND_THROMBIN	16.4959	0.000169916
module_64	3.49721	0.00019519
LEE_NEURAL_CREST_STEM_CELL_DN	7.40725	0.000237954
BLUM_RESPONSE_TO_SALIRASIB_UP	4.8811	0.000242773
BASSO_CD40_SIGNALING_UP	8.18989	0.000247447
REGULATION_OF_GENE_EXPRESSION	3.10877	0.000256049
NUYTTEN_NIPP1_TARGETS_UP	3.03212	0.000301988
REGULATION_OF_PROGRAMMED_CELL_DEATH	4.07051	0.000304306
HUANG_FOXA2_TARGETS_UP	12.2415	0.000326062
KEGG_FOCAL_ADHESION	5.32622	0.000330256
MULTICELLULAR_ORGANISMAL_DEVELOPMENT	2.63342	0.000332803
DAUER_STAT3_TARGETS_UP	14.9968	0.000340063
EXTRACELLULAR_REGION	3.67298	0.000349701
GGGAGGRR_V$MAZ_Q6	2.25132	0.000362178
GGGCGGR_V$SP1_Q6	2.11223	0.000455016
TONKS_TARGETS_OF_RUNX1_RUNX1T1_FUSION_HSC_DN	5.51764	0.000474715
GNF2_MMP1	18.2819	0.000520475
GRAHAM_NORMAL_QUIESCENT_VS_NORMAL_DIVIDING_UP	9.79331	0.000531283
SHAFFER_IRF4_TARGETS_IN_PLASMA_CELL_VS_MATURE_B_LYMPHOCYTE	9.79331	0.000531283
module_122	6.32113	0.000531587
AMIT_EGF_RESPONSE_240_MCF10A	25.5268	0.000545037
POSITIVE_REGULATION_OF_CELLULAR_PROCESS	3.06008	0.0005457
TGGTGCT,MIR-29A,MIR-29B,MIR-29C	3.57603	0.000574331
VECCHI_GASTRIC_CANCER_ADVANCED_VS_EARLY_UP	5.78912	0.000613025
EXTRACELLULAR_SPACE	4.81416	0.000627112
CHIANG_LIVER_CANCER_SUBCLASS_CTNNB1_DN	6.2262	0.00063578
LEE_NEURAL_CREST_STEM_CELL_UP	6.08899	0.000828015
MARZEC_IL2_SIGNALING_UP	7.27754	0.000856672
SENESE_HDAC2_TARGETS_UP	7.27754	0.000856672
AMIT_EGF_RESPONSE_60_HELA	13.0221	0.000956125
FOURNIER_ACINAR_DEVELOPMENT_LATE_2	4.22668	0.0010816
V$BACH1_01	4.88337	0.0010905
REGULATION_OF_APOPTOSIS	3.90189	0.00112582
VECCHI_GASTRIC_CANCER_EARLY_UP	3.54376	0.00113295
TURASHVILI_BREAST_DUCTAL_CARCINOMA_VS_DUCTAL_NORMAL_DN	5.09871	0.00133294
PICCALUGA_ANGIOIMMUNOBLASTIC_LYMPHOMA_DN	6.31683	0.00140868
NEGATIVE_REGULATION_OF_DEVELOPMENTAL_PROCESS	5.07123	0.00142977
module_24	3.39774	0.00147552
NEGATIVE_REGULATION_OF_PROGRAMMED_CELL_DEATH	5.79107	0.0014942
HELLER_HDAC_TARGETS_SILENCED_BY_METHYLATION_UP	3.47555	0.00160297
DASU_IL6_SIGNALING_UP	10.0109	0.00168838
LEONARD_HYPOXIA	15.131	0.00175706
WEINMANN_ADAPTATION_TO_HYPOXIA_DN	15.131	0.00175706
PROTEIN_METABOLIC_PROCESS	2.40363	0.00176352
DOUGLAS_BMI1_TARGETS_UP	3.203	0.00176558
KOYAMA_SEMA3B_TARGETS_DN	4.09279	0.0017657
INTRACELLULAR_SIGNALING_CASCADE	2.94713	0.00179886
CERVERA_SDHB_TARGETS_1_UP	6.72947	0.00193032
XU_HGF_SIGNALING_NOT_VIA_AKT1_6HR	20.1551	0.00196516
CTTTAAR_UNKNOWN	2.78626	0.00201099
TONKS_TARGETS_OF_RUNX1_RUNX1T1_FUSION_ERYTHROCYTE_UP	5.63348	0.00206182
JIANG_HYPOXIA_NORMAL	4.65528	0.0020845
SYSTEM_DEVELOPMENT	2.68563	0.00215509
module_131	14.6269	0.00218625
LIEN_BREAST_CARCINOMA_METAPLASTIC_VS_DUCTAL_UP	8.31439	0.0023044
ORGAN_DEVELOPMENT	3.0883	0.00232017
MAHADEVAN_RESPONSE_TO_MP470_DN	29.7669	0.00233835
module_220	3.86367	0.00235237
AMIT_EGF_RESPONSE_60_MCF10A	14.1546	0.00270482
TAKEDA_TARGETS_OF_NUP98_HOXA9_FUSION_6HR_DN	14.1546	0.00270482
ANATOMICAL_STRUCTURE_DEVELOPMENT	2.52595	0.00272434
TTGCWCAAY_V$CEBPB_02	11.2388	0.00280908
GILMORE_CORE_NFKB_PATHWAY	54.419	0.00290297
AMIT_SERUM_RESPONSE_120_MCF10A	9.33115	0.00299485
CORRE_MULTIPLE_MYELOMA_UP	9.33115	0.00299485
GAURNIER_PSMD4_TARGETS	10.986	0.00331501
ONDER_CDH1_TARGETS_3_DN	10.986	0.00331501
FERRARI_RESPONSE_TO_FENRETINIDE_UP	27.2686	0.00344763
KOKKINAKIS_METHIONINE_DEPRIVATION_96HR_UP	6.31417	0.00372436
RODRIGUES_THYROID_CARCINOMA_ANAPLASTIC_UP	2.79195	0.00384482
VERHAAK_AML_WITH_NPM1_MUTATED_UP	4.94667	0.00426112
ST_TUMOR_NECROSIS_FACTOR_PATHWAY	17.4067	0.00443154
RICKMAN_TUMOR_DIFFERENTIATED_WELL_VS_MODERATELY_DN	6.20472	0.00445821
CELLULAR_PROTEIN_METABOLIC_PROCESS	2.42736	0.00453986
CHEN_LVAD_SUPPORT_OF_FAILING_HEART_UP	6.83665	0.00461186
LAMB_CCND1_TARGETS	25.1824	0.00495519
module_44	3.81078	0.00515803
V$NFKAPPAB65_01	4.86485	0.00521536
REGULATION_OF_TRANSCRIPTION	3.01611	0.00547015
CELLULAR_MACROMOLECULE_METABOLIC_PROCESS	2.39421	0.00570759
RODWELL_AGING_KIDNEY_NO_BLOOD_UP	5.54531	0.00587909
module_399	10.0879	0.00620887
CROMER_METASTASIS_DN	8.46898	0.00660494
AMIT_EGF_RESPONSE_40_MCF10A	23.3713	0.00696134
SCIAN_INVERSED_TARGETS_OF_TP53_AND_TP73_DN	15.9569	0.00722001
ZUCCHI_METASTASIS_DN	15.9569	0.00722001
NEGATIVE_REGULATION_OF_APOPTOSIS	5.42843	0.00741251
RODRIGUES_THYROID_CARCINOMA_DN	8.34034	0.00747762
AACTTT_UNKNOWN	2.18436	0.00764113
CROMER_TUMORIGENESIS_UP	11.8521	0.0085705
REGULATION_OF_NUCLEOBASENUCLEOSIDENUCLEOTIDE_AND_NUCLEIC_ACID_METABOLIC_PROCESS	2.87885	0.00886181
WINTER_HYPOXIA_UP	7.13534	0.00894642
DUTTA_APOPTOSIS_VIA_NFKB	15.3192	0.00908583
RUTELLA_RESPONSE_TO_HGF_VS_CSF2RB_AND_IL4_DN	4.14982	0.00960175
module_321	6.31357	0.00986512
REGULATION_OF_TRANSCRIPTIONDNA_DEPENDENT	3.2084	0.0101155
LINDGREN_BLADDER_CANCER_HIGH_RECURRENCE	11.5402	0.0101996
REGULATION_OF_RNA_METABOLIC_PROCESS	3.16419	0.0127263
RIGGI_EWING_SARCOMA_PROGENITOR_DN	4.78507	0.0134743
ONKEN_UVEAL_MELANOMA_UP	2.60245	0.0136601
module_169	6.73849	0.0148429
TRANSCRIPTION	2.64586	0.0151182
DACOSTA_UV_RESPONSE_VIA_ERCC3_UP	3.66758	0.0157051
HADDAD_B_LYMPHOCYTE_PROGENITOR	3.66758	0.0157051
RECEPTOR_BINDING	3.40823	0.0160363
V$CREL_01	4.42514	0.0162457
MENSE_HYPOXIA_UP	6.66413	0.016353
SWEET_KRAS_ONCOGENIC_SIGNATURE	10.6966	0.0167771
AMIT_SERUM_RESPONSE_40_MCF10A	13.6774	0.017272
DAZARD_RESPONSE_TO_UV_NHEK_UP	5.00499	0.0177576
V$AP1_Q4	4.38124	0.018285
TRANSCRIPTION_DNA_DEPENDENT	2.7678	0.0184039
RNA_BIOSYNTHETIC_PROCESS	2.75853	0.019576
GOZGIT_ESR1_TARGETS_DN	2.5909	0.0203125
BIOCARTA_IL1R_PATHWAY	13.2056	0.0210867
RODRIGUES_NTN1_AND_DCC_TARGETS	13.2056	0.0210867
SHAFFER_IRF4_MULTIPLE_MYELOMA_PROGRAM	13.2056	0.0210867
HARRIS_HYPOXIA	7.33784	0.021091
module_123	4.0966	0.0213426
GRAHAM_CML_QUIESCENT_VS_NORMAL_DIVIDING_UP	8.52175	0.0214442
CAGGTG_V$E12_Q6	2.0084	0.0218366
OSADA_ASCL1_TARGETS_DN	18.1891	0.022587
CROONQUIST_STROMAL_STIMULATION_UP	10.1988	0.0228919
MAHAJAN_RESPONSE_TO_IL1A_UP	8.37699	0.0243062
RUIZ_TNC_TARGETS_DN	5.24789	0.0243563
WOO_LIVER_CANCER_RECURRENCE_UP	6.31557	0.0261413
module_92	5.1721	0.0281944
MOREAUX_MULTIPLE_MYELOMA_BY_TACI_UP	3.27903	0.0284525
KEGG_ECM_RECEPTOR_INTERACTION	7.05236	0.0289316
GRAHAM_CML_QUIESCENT_VS_CML_DIVIDING_UP	17.2322	0.0292268
TRANSCRIPTION_FROM_RNA_POLYMERASE_II_PROMOTER	3.05714	0.0339207
RESPONSE_TO_EXTERNAL_STIMULUS	3.6066	0.0339473
KAAB_HEART_ATRIUM_VS_VENTRICLE_UP	3.94126	0.0343183
BIOPOLYMER_METABOLIC_PROCESS	2.04514	0.036426
GNF2_CDH11	16.3712	0.0373827
CTTTGT_V$LEF1_Q2	2.08137	0.0379808
CREIGHTON_ENDOCRINE_THERAPY_RESISTANCE_4	3.56894	0.0388966
CHARAFE_BREAST_CANCER_BASAL_VS_MESENCHYMAL_DN	9.32593	0.0409769
KANNAN_TP53_TARGETS_UP	9.32593	0.0409769
V$STAT5B_01	4.33322	0.0409769
MASSARWEH_TAMOXIFEN_RESISTANCE_DN	3.87592	0.0420673
TRANSCRIPTION_FACTOR_ACTIVITY	3.40625	0.043541
PROTEIN_KINASE_CASCADE	3.68676	0.0440923
GAUTSCHI_SRC_SIGNALING	54.2743	0.0448365
XU_HGF_TARGETS_INDUCED_BY_AKT1_48HR_UP	24.7382	0.0453654
REGULATION_OF_TRANSCRIPTION_FROM_RNA_POLYMERASE_II_PROMOTER	3.65953	0.048432
RESPONSE_TO_STRESS	2.90971	0.0492362
ADDYA_ERYTHROID_DIFFERENTIATION_BY_HEMIN	7.60252	0.0493209
chr22q12	6.5476	0.0524301
CERVERA_SDHB_TARGETS_2	5.82758	0.0525097
WGGAATGY_V$TEF1_Q6	3.63271	0.0531342
HUPER_BREAST_BASAL_VS_LUMINAL_UP	8.94796	0.0537512
CELL_PROLIFERATION_GO_0008283	2.88524	0.0562583
KEGG_CYTOKINE_CYTOKINE_RECEPTOR_INTERACTION	3.78186	0.056632
KRIGE_RESPONSE_TO_TOSEDOSTAT_6HR_UP	2.34956	0.0588238
module_488	14.8843	0.0591127
WEST_ADRENOCORTICAL_TUMOR_DN	2.74554	0.0603952
FERNANDEZ_BOUND_BY_MYC	4.45408	0.0606899
module_537	22.6756	0.0631642
ONDER_CDH1_TARGETS_1_DN	4.42853	0.0644565
TISSUE_DEVELOPMENT	5.1329	0.0685636
module_121	6.32095	0.069337
module_254	8.59422	0.0697534
REGULATION_OF_SIGNAL_TRANSDUCTION	4.11673	0.0719922
V$AML_Q6	4.11673	0.0719922
DORN_ADENOVIRUS_INFECTION_24HR_DN	10.633	0.0723352
CHEN_LUNG_CANCER_SURVIVAL	14.237	0.0732626
LEE_METASTASIS_AND_ALTERNATIVE_SPLICING_UP	7.15839	0.0760799
TARTE_PLASMA_CELL_VS_PLASMABLAST_UP	3.06297	0.0766021
AMIT_SERUM_RESPONSE_240_MCF10A	8.42862	0.0791276
GRAHAM_CML_DIVIDING_VS_NORMAL_QUIESCENT_DN	6.17834	0.0830431
BIOCARTA_TNFR2_PATHWAY	20.9467	0.0859705
GENTILE_UV_LOW_DOSE_DN	20.9467	0.0859705
GENTILE_UV_LOW_DOSE_UP	20.9467	0.0859705
RTAAACA_V$FREAC2_01	2.50858	0.086504
ANTI_APOPTOSIS	5.45829	0.0920482
NUCLEOBASENUCLEOSIDENUCLEOTIDE_AND_NUCLEIC_ACID_METABOLIC_PROCESS	2.14452	0.0934057
BLALOCK_ALZHEIMERS_DISEASE_UP	1.96968	0.0948188
AMIT_EGF_RESPONSE_120_MCF10A	10.0686	0.0985145
SASSON_RESPONSE_TO_GONADOTROPHINS_DN	6.86017	0.103531
module_18	2.91477	0.104456
KOBAYASHI_EGFR_SIGNALING_24HR_DN	3.59214	0.104588
OKUMURA_INFLAMMATORY_RESPONSE_LPS	4.21026	0.108716
LI_PROSTATE_CANCER_EPIGENETIC	13.0975	0.109807
MASSARWEH_RESPONSE_TO_ESTRADIOL	7.96815	0.113928
module_433	7.96815	0.113928
CHIBA_RESPONSE_TO_TSA_UP	9.8117	0.114242
module_312	9.8117	0.114242
DASU_IL6_SIGNALING_SCAR_DN	19.4386	0.114616
SHAFFER_IRF4_TARGETS_IN_MYELOMA_VS_MATURE_B_LYMPHOCYTE	5.84835	0.127951
KEGG_NOD_LIKE_RECEPTOR_SIGNALING_PATHWAY	7.8257	0.128029
TTGTTT_V$FOXO4_01	1.9994	0.129065
GENTILE_UV_HIGH_DOSE_DN	3.69943	0.129377
IYENGAR_RESPONSE_TO_ADIPOCYTE_FACTORS	36.1904	0.129608
NIELSEN_MALIGNAT_FIBROUS_HISTIOCYTOMA_UP	36.1904	0.129608
ZHAN_V1_LATE_DIFFERENTIATION_GENES_UP	12.5854	0.132822
AMIT_DELAYED_EARLY_GENES	18.143	0.150344
V$AP1_Q6	4.07616	0.1514
KEGG_SMALL_CELL_LUNG_CANCER	6.49806	0.152784
NEGATIVE_REGULATION_OF_CELLULAR_METABOLIC_PROCESS	3.63817	0.156213
module_53	2.99145	0.161796
WANG_HCP_PROSTATE_CANCER	6.41339	0.167851
PEREZ_TP53_TARGETS	2.1366	0.169976
RODRIGUES_THYROID_CARCINOMA_POORLY_DIFFERENTIATED_DN	2.4009	0.170529
ROZANOV_MMP14_TARGETS_UP	3.44639	0.170529
V$AP1_C	3.79413	0.17383
HAHTOLA_MYCOSIS_FUNGOIDES_CD4_UP	7.42753	0.179409
NEGATIVE_REGULATION_OF_METABOLIC_PROCESS	3.59276	0.179409
V$PAX_Q6	3.99135	0.187418
V$STAT5A_01	3.99135	0.187418
ONDER_CDH1_TARGETS_2_UP	3.57814	0.187739
CAGCTG_V$AP4_Q5	2.10936	0.191075
PEREZ_TP63_TARGETS	3.14884	0.19543
JAEGER_METASTASIS_DN	3.56363	0.19644
ROY_WOUND_BLOOD_VESSEL_UP	8.89918	0.199336
BIOCARTA_EPONFKB_PATHWAY	31.0208	0.200019
SASAKI_TARGETS_OF_TP73_AND_TP63	31.0208	0.200019
VART_KSHV_INFECTION_ANGIOGENIC_MARKERS_DN	4.92292	0.220437
BENPORATH_SUZ12_TARGETS	2.18078	0.227196
BROWNE_HCMV_INFECTION_2HR_DN	8.69575	0.227275
KEGG_MAPK_SIGNALING_PATHWAY	3.50676	0.235097
GARGALOVIC_RESPONSE_TO_OXIDIZED_PHOSPHOLIPIDS_BLUE_UP	4.883	0.235979
REGULATION_OF_I_KAPPAB_KINASE_NF_KAPPAB_CASCADE	6.09556	0.240984
I_KAPPAB_KINASE_NF_KAPPAB_CASCADE	5.38813	0.242524
EBAUER_TARGETS_OF_PAX3_FOXO1_FUSION_UP	3.89016	0.242747
PICCALUGA_ANGIOIMMUNOBLASTIC_LYMPHOMA_UP	3.89016	0.242747
KEGG_P53_SIGNALING_PATHWAY	7.06507	0.246844
LEE_EARLY_T_LYMPHOCYTE_DN	8.50219	0.258214
REGULATION_OF_BIOLOGICAL_QUALITY	2.88628	0.26158
DORN_ADENOVIRUS_INFECTION_32HR_DN	10.9121	0.266959
DORN_ADENOVIRUS_INFECTION_48HR_DN	10.9121	0.266959
module_456	5.28287	0.282039
ODONNELL_TFRC_TARGETS_UP	2.86468	0.289131
RNCTGNYNRNCTGNY_UNKNOWN	8.31708	0.292603
module_33	2.94834	0.294541
REACTOME_VIRAL_DSRNA_TLR3_TRIF_COMPLEX_ACTIVATES_RIP1	27.13	0.294747
SUNG_METASTASIS_STROMA_UP	5.23249	0.303717
JEON_SMAD6_TARGETS_UP	15.1218	0.309835
module_191	15.1218	0.309835
NAKAYAMA_SOFT_TISSUE_TUMORS_PCA2_UP	5.87705	0.311955
SENESE_HDAC1_AND_HDAC2_TARGETS_DN	3.57882	0.321898
DIRMEIER_LMP1_RESPONSE_LATE_UP	8.13988	0.330532
JISON_SICKLE_CELL_DISEASE_UP	4.00881	0.335375
module_13	2.6134	0.35587
V$CEBPB_02	3.73849	0.361379
PARK_APL_PATHOGENESIS_DN	10.2284	0.365951
ROZANOV_MMP14_TARGETS_DN	10.2284	0.365951
WANG_BARRETTS_ESOPHAGUS_AND_ESOPHAGUS_CANCER_DN	10.2284	0.365951
EPIDERMIS_DEVELOPMENT	6.63648	0.368569
SENESE_HDAC1_TARGETS_DN	3.53274	0.368653
LIAO_METASTASIS	2.59785	0.387585
WGTTNNNNNAAA_UNKNOWN	2.79492	0.40026
WANG_SMARCE1_TARGETS_DN	3.06762	0.417696
LINDSTEDT_DENDRITIC_CELL_MATURATION_A	7.80734	0.418692
HUANG_FOXA2_TARGETS_DN	9.91477	0.425262
IDENTICAL_PROTEIN_BINDING	3.17586	0.436787
KEGG_ADHERENS_JUNCTION	6.44071	0.446164
CTACCTC,LET-7A,LET-7B,LET-7C,LET-7D,LET-7E,LET-7F,MIR-98,LET-7G,LET-7I	3.0392	0.466207
SWEET_KRAS_TARGETS_UP	13.6094	0.473111
DNA_BINDING	2.47524	0.488018
GARGALOVIC_RESPONSE_TO_OXIDIZED_PHOSPHOLIPIDS_GREY_DN	6.34708	0.489757
POSITIVE_REGULATION_OF_SIGNAL_TRANSDUCTION	4.90425	0.499672
ENK_UV_RESPONSE_EPIDERMIS_UP	3.1225	0.529224
CTCAGGG,MIR-125B,MIR-125A	3.24672	0.546235
V$TEF1_Q6	4.05577	0.569706
BIOCARTA_NTHI_PATHWAY	12.9614	0.576184
BIOCARTA_PLATELETAPP_PATHWAY	21.7142	0.576184
GENTILE_UV_HIGH_DOSE_UP	21.7142	0.576184
HASINA_NOL7_TARGETS_UP	21.7142	0.576184
DER_IFN_GAMMA_RESPONSE_UP	7.35683	0.58615
TAKEDA_TARGETS_OF_NUP98_HOXA9_FUSION_8D_DN	3.77483	0.588899
GTGACTT,MIR-224	4.35289	0.610645
BROWNE_HCMV_INFECTION_14HR_DN	3.08107	0.614679
GARY_CD5_TARGETS_UP	2.63373	0.617236
module_19	3.07089	0.637896
LENAOUR_DENDRITIC_CELL_MATURATION_DN	5.30531	0.639603
BROCKE_APOPTOSIS_REVERSED_BY_IL6	4.2913	0.68684
module_107	5.9982	0.700782
GTGCCTT,MIR-506	2.4038	0.705045
module_105	3.69639	0.715445
REACTOME_TOLL_LIKE_RECEPTOR_3_CASCADE	7.0814	0.725224
REACTOME_SIGNALING_IN_IMMUNE_SYSTEM	3.0308	0.738744
CHEN_LVAD_SUPPORT_OF_FAILING_HEART_DN	8.84279	0.74385
ZHU_CMV_24_HR_UP	8.84279	0.74385
V$AP1_Q2_01	3.46735	0.756571
SHAFFER_IRF4_TARGETS_IN_ACTIVATED_B_LYMPHOCYTE	5.91688	0.763359
BIOCARTA_CD40_PATHWAY	19.7418	0.771745
BIOCARTA_ERYTH_PATHWAY	19.7418	0.771745
REACTOME_HUMAN_TAK1_ACTIVATES_NFKB_BY_PHOSPHORYLATION_AND_ACTIVATION_OF_IKKS_COMPLEX	19.7418	0.771745
STEIN_ESRRA_TARGETS	2.518	0.787059
DEBIASI_APOPTOSIS_BY_REOVIRUS_INFECTION_DN	3.4517	0.790024
V$STAT_01	3.63967	0.824393
GARGALOVIC_RESPONSE_TO_OXIDIZED_PHOSPHOLIPIDS_MAGENTA_UP	11.8289	0.831992
GCANCTGNY_V$MYOD_Q6	2.31495	0.840848
CHIBA_RESPONSE_TO_TSA	8.60975	0.846506
TONKS_TARGETS_OF_RUNX1_RUNX1T1_FUSION_SUSTAINDED_IN_ERYTHROCYTE_UP	8.60975	0.846506
TAAYNRNNTCC_UNKNOWN	4.53761	0.899593
ECTODERM_DEVELOPMENT	5.76064	0.902877
POSITIVE_REGULATION_OF_I_KAPPAB_KINASE_NF_KAPPAB_CASCADE	5.76064	0.902877
KANG_IMMORTALIZED_BY_TERT_DN	5.03408	0.92083
REGULATION_OF_CELL_PROLIFERATION	3.08619	0.937626
V$GCM_Q2	3.81958	0.957825
VANHARANTA_UTERINE_FIBROID_UP	8.38871	0.960596
BROWNE_HCMV_INFECTION_24HR_DN	4.11446	0.963814
LEE_LIVER_CANCER_CIPROFIBRATE_UP	6.70864	0.981542
3_5_CYCLIC_NUCLEOTIDE_PHOSPHODIESTERASE_ACTIVITY	4.49026	1
3_5_EXONUCLEASE_ACTIVITY	4.49026	1
AAACCAC,MIR-140	0.58992	1
AAAGACA,MIR-511	2.25054	1
AAAGGAT,MIR-501	0.478816	1
AAAGGGA,MIR-204,MIR-211	0.257835	1
AAANWWTGC_UNKNOWN	1.2317	1
AAAYRNCTG_UNKNOWN	0.90413	1
AAAYWAACM_V$HFH4_01	2.38234	1
AACATTC,MIR-409-3P	2.71593	1
AACGGTT,MIR-451	0	1
AACTGAC,MIR-223	2.48826	1
AACTGGA,MIR-145	2.76257	1
AACWWCAANK_UNKNOWN	1.07599	1
AACYNNNNTTCCS_UNKNOWN	0.82694	1
AAGCAAT,MIR-137	1.66528	1
AAGCACA,MIR-218	0.959727	1
AAGCACT,MIR-520F	1.01007	1
AAGCCAT,MIR-135A,MIR-135B	1.84542	1
AAGGGAT,MIR-188	0.756836	1
AAGTCCA,MIR-422B,MIR-422A	1.85902	1
AAGWWRNYGGC_UNKNOWN	1.17003	1
AATGGAG,MIR-136	1.71101	1
AATGTGA,MIR-23A,MIR-23B	1.96443	1
ABDULRAHMAN_KIDNEY_CANCER_VHL_DN	0	1
ABE_INNER_EAR	2.15417	1
ABE_VEGFA_TARGETS_2HR	5.40054	1
ABE_VEGFA_TARGETS_30MIN	9.02261	1
ABE_VEGFA_TARGETS	10.8059	1
ABRAHAM_ALPC_VS_MULTIPLE_MYELOMA_DN	6.75124	1
ABRAHAM_ALPC_VS_MULTIPLE_MYELOMA_UP	2.24392	1
ACAACCT,MIR-453	0	1
ACAACTT,MIR-382	1.56176	1
ACACTAC,MIR-142-3P	0.458241	1
ACACTCC,MIR-122A	0	1
ACACTGG,MIR-199A,MIR-199B	1.52038	1
ACAGGGT,MIR-10A,MIR-10B	2.44128	1
ACATATC,MIR-190	3.06018	1
ACATTCC,MIR-1,MIR-206	1.02275	1
ACAWNRNSRCGG_UNKNOWN	0.960261	1
ACAWYAAAG_UNKNOWN	0.671396	1
ACCAAAG,MIR-9	2.15478	1
ACCAATC,MIR-509	1.85675	1
ACCATTT,MIR-522	0.778261	1
ACCGAGC,MIR-423	0	1
ACCTGTTG_UNKNOWN	0.918898	1
ACETYLCHOLINE_BINDING	0	1
ACETYLGALACTOSAMINYLTRANSFERASE_ACTIVITY	0	1
ACETYLGLUCOSAMINYLTRANSFERASE_ACTIVITY	3.59155	1
ACETYLTRANSFERASE_ACTIVITY	2.4484	1
ACEVEDO_LIVER_CANCER_DN	2.15556	1
ACEVEDO_LIVER_CANCER_UP	1.16384	1
ACEVEDO_LIVER_CANCER_WITH_H3K27ME3_DN	0.875875	1
ACEVEDO_LIVER_CANCER_WITH_H3K27ME3_UP	0.564658	1
ACEVEDO_LIVER_CANCER_WITH_H3K9ME3_DN	1.33604	1
ACEVEDO_LIVER_CANCER_WITH_H3K9ME3_UP	0.402796	1
ACEVEDO_LIVER_TUMOR_VS_NORMAL_ADJACENT_TISSUE_DN	2.46355	1
ACEVEDO_LIVER_TUMOR_VS_NORMAL_ADJACENT_TISSUE_UP	1.20182	1
ACEVEDO_METHYLATED_IN_LIVER_CANCER_DN	1.03188	1
ACEVEDO_METHYLATED_IN_LIVER_CANCER_UP	1.66302	1
ACEVEDO_NORMAL_TISSUE_ADJACENT_TO_LIVER_TUMOR_DN	2.05774	1
ACEVEDO_NORMAL_TISSUE_ADJACENT_TO_LIVER_TUMOR_UP	0.627048	1
ACGCACA,MIR-210	0	1
ACID_AMINO_ACID_LIGASE_ACTIVITY	1.92555	1
ACTACCT,MIR-196A,MIR-196B	1.72862	1
ACTAYRNNNCCCR_UNKNOWN	0	1
ACTGAAA,MIR-30A-3P,MIR-30E-3P	1.99535	1
ACTGCAG,MIR-17-3P	0.559058	1
ACTGCCT,MIR-34B	0.785335	1
ACTGTAG,MIR-139	2.3768	1
ACTGTGA,MIR-27A,MIR-27B	1.926	1
ACTIN_BINDING	5.30661	1
ACTIN_CYTOSKELETON	3.38532	1
ACTIN_CYTOSKELETON_ORGANIZATION_AND_BIOGENESIS	4.12446	1
ACTIN_FILAMENT_BASED_MOVEMENT	13.5088	1
ACTIN_FILAMENT_BASED_PROCESS	4.28603	1
ACTIN_FILAMENT_BINDING	4.49954	1
ACTIN_FILAMENT_BUNDLE_FORMATION	0	1
ACTIN_FILAMENT	2.6932	1
ACTIN_FILAMENT_ORGANIZATION	2.0712	1
ACTIN_FILAMENT_POLYMERIZATION	4.14468	1
ACTIN_POLYMERIZATION_AND_OR_DEPOLYMERIZATION	2.4484	1
ACTIVATION_OF_IMMUNE_RESPONSE	0	1
ACTIVATION_OF_JNK_ACTIVITY	0	1
ACTIVATION_OF_MAPK_ACTIVITY	1.41632	1
ACTIVATION_OF_NF_KAPPAB_TRANSCRIPTION_FACTOR	6.0007	1
ACTIVATION_OF_PROTEIN_KINASE_ACTIVITY	0	1
ACTIVE_TRANSMEMBRANE_TRANSPORTER_ACTIVITY	1.33604	1
ACTTTAT,MIR-142-5P	1.95094	1
ACTWSNACTNY_UNKNOWN	0	1
ACUTE_INFLAMMATORY_RESPONSE	0	1
ADAPTIVE_IMMUNE_RESPONSE	4.6957	1
ADAPTIVE_IMMUNE_RESPONSE_GO_0002460	4.90892	1
ADENYLATE_CYCLASE_ACTIVATION	2.6932	1
ADENYL_NUCLEOTIDE_BINDING	1.99535	1
ADENYL_RIBONUCLEOTIDE_BINDING	2.05907	1
ADHERENS_JUNCTION	9.02261	1
ADP_BINDING	12.4934	1
AEROBIC_RESPIRATION	0	1
AGARWAL_AKT_PATHWAY_TARGETS	0	1
AGCACTT,MIR-93,MIR-302A,MIR-302B,MIR-302C,MIR-302D,MIR-372,MIR-373,MIR-520E,MIR-520A,MIR-526B,MIR-520B,MIR-520C,MIR-520D	0.963323	1
AGCATTA,MIR-155	0.832928	1
AGCGCAG,MIR-191	4.89855	1
AGCGCTT,MIR-518F,MIR-518E,MIR-518A	3.16892	1
AGCTCCT,MIR-28	5.02705	1
AGCYRWTTC_UNKNOWN	0.631747	1
AGGAAGC,MIR-516-3P	4.33915	1
AGGAGTG,MIR-483	0	1
AGGCACT,MIR-515-3P	1.45587	1
AGGGCAG,MIR-18A	3.0479	1
AGGGCCA,MIR-328	2.67324	1
AGGTGCA,MIR-500	2.70677	1
AGING	3.36715	1
AGTCAGC,MIR-345	0.995923	1
AGTCTAG,MIR-151	0	1
AGTCTTA,MIR-499	2.49386	1
AGTGCGT,MIR-521	0	1
AGTTCTC,MIR-146A,MIR-146B	3.45185	1
AGUIRRE_PANCREATIC_CANCER_COPY_NUMBER_DN	2.12195	1
AGUIRRE_PANCREATIC_CANCER_COPY_NUMBER_UP	0.530527	1
AIGNER_ZEB1_TARGETS	1.9231	1
AIYAR_COBRA1_TARGETS_DN	0	1
AIYAR_COBRA1_TARGETS_UP	6.38252	1
AKL_HTLV1_INFECTION_DN	1.633	1
AKL_HTLV1_INFECTION_UP	8.68341	1
ALCALA_APOPTOSIS	1.15739	1
ALCALAY_AML_BY_NPM1_LOCALIZATION_DN	1.1458	1
ALCALAY_AML_BY_NPM1_LOCALIZATION_UP	1.89218	1
ALCOHOL_METABOLIC_PROCESS	3.39254	1
ALDO_KETO_REDUCTASE_ACTIVITY	4.89855	1
ALONSO_METASTASIS_DN	2.0712	1
ALONSO_METASTASIS_EMT_DN	10.7797	1
ALONSO_METASTASIS_EMT_UP	7.23337	1
ALONSO_METASTASIS_NEURAL_UP	3.59155	1
ALONSO_METASTASIS_UP	2.74536	1
AMBROSINI_FLAVOPIRIDOL_TREATMENT_TP53	2.46389	1
AMINE_BINDING	2.4484	1
AMINE_BIOSYNTHETIC_PROCESS	0	1
AMINE_CATABOLIC_PROCESS	0	1
AMINE_METABOLIC_PROCESS	0.778261	1
AMINE_RECEPTOR_ACTIVITY	3.37344	1
AMINE_TRANSMEMBRANE_TRANSPORTER_ACTIVITY	0	1
AMINE_TRANSPORT	0	1
AMINO_ACID_AND_DERIVATIVE_METABOLIC_PROCESS	0	1
AMINO_ACID_CATABOLIC_PROCESS	0	1
AMINO_ACID_DERIVATIVE_BIOSYNTHETIC_PROCESS	0	1
AMINO_ACID_DERIVATIVE_METABOLIC_PROCESS	0	1
AMINO_ACID_METABOLIC_PROCESS	0	1
AMINO_ACID_TRANSMEMBRANE_TRANSPORTER_ACTIVITY	0	1
AMINO_ACID_TRANSPORT	0	1
AMINOPEPTIDASE_ACTIVITY	0	1
AMINO_SUGAR_METABOLIC_PROCESS	0	1
AMIT_EGF_RESPONSE_20_HELA	12.0031	1
AMIT_EGF_RESPONSE_20_MCF10A	4.14468	1
AMIT_EGF_RESPONSE_240_HELA	5.94412	1
AMIT_EGF_RESPONSE_40_HELA	8.17877	1
AMIT_EGF_RESPONSE_480_MCF10A	7.60793	1
AMIT_SERUM_RESPONSE_20_MCF10A	5.40054	1
AMIT_SERUM_RESPONSE_480_MCF10A	4.38667	1
AMUNDSON_DNA_DAMAGE_RESPONSE_TP53	7.20037	1
AMUNDSON_GAMMA_RADIATION_RESISTANCE	5.68468	1
AMUNDSON_GAMMA_RADIATION_RESPONSE	0	1
AMUNDSON_GENOTOXIC_SIGNATURE	3.1185	1
AMUNDSON_POOR_SURVIVAL_AFTER_GAMMA_RADIATION_2G	1.38299	1
AMUNDSON_POOR_SURVIVAL_AFTER_GAMMA_RADIATION_8G	4.77424	1
AMUNDSON_RESPONSE_TO_ARSENITE	3.7756	1
AMYLOID_PRECURSOR_PROTEIN_METABOLIC_PROCESS	12.0031	1
ANATOMICAL_STRUCTURE_FORMATION	5.43566	1
ANATOMICAL_STRUCTURE_MORPHOGENESIS	2.57552	1
ANCHORED_TO_MEMBRANE	3.84859	1
ANCHORED_TO_PLASMA_MEMBRANE	3.84859	1
ANDROGEN_RECEPTOR_SIGNALING_PATHWAY	0	1
ANGIOGENESIS	5.0446	1
ANION_CATION_SYMPORTER_ACTIVITY	3.59155	1
ANION_CHANNEL_ACTIVITY	0	1
ANION_TRANSMEMBRANE_TRANSPORTER_ACTIVITY	0.927059	1
ANION_TRANSPORT	0	1
ANTIGEN_BINDING	0	1
ANTIOXIDANT_ACTIVITY	0	1
ANTIPORTER_ACTIVITY	0	1
APICAL_JUNCTION_COMPLEX	3.48243	1
APICAL_PART_OF_CELL	0	1
APICAL_PLASMA_MEMBRANE	0	1
APICOLATERAL_PLASMA_MEMBRANE	3.48243	1
APOPTOTIC_MITOCHONDRIAL_CHANGES	10.8059	1
APOPTOTIC_NUCLEAR_CHANGES	0	1
APOPTOTIC_PROGRAM	2.70222	1
APPEL_IMATINIB_RESPONSE	1.68238	1
APPIERTO_RESPONSE_TO_FENRETINIDE_DN	2.03482	1
APPIERTO_RESPONSE_TO_FENRETINIDE_UP	3.08384	1
ARGGGTTAA_UNKNOWN	4.24234	1
AROMATIC_COMPOUND_METABOLIC_PROCESS	0	1
ARYLSULFATASE_ACTIVITY	0	1
ASGHARZADEH_NEUROBLASTOMA_POOR_SURVIVAL_DN	0	1
ASTIER_INTEGRIN_SIGNALING	1.92555	1
ASTON_MAJOR_DEPRESSIVE_DISORDER_DN	0.654039	1
ASTON_MAJOR_DEPRESSIVE_DISORDER_UP	2.34522	1
ATAACCT,MIR-154	4.09104	1
ATAAGCT,MIR-21	2.04036	1
ATACCTC,MIR-202	2.5901	1
ATACTGT,MIR-144	2.87491	1
ATAGGAA,MIR-202	0.583479	1
ATATGCA,MIR-448	1.62814	1
ATCATGA,MIR-433	0.542036	1
ATCMNTCCGY_UNKNOWN	0	1
ATCTTGC,MIR-31	0	1
ATGAAGG,MIR-205	0.801651	1
ATGCACG,MIR-517B	0	1
ATGCAGT,MIR-217	0.577177	1
ATGCTGC,MIR-103,MIR-107	2.39324	1
ATGCTGG,MIR-338	2.27782	1
ATGGYGGA_UNKNOWN	0	1
ATGTACA,MIR-493	1.86086	1
ATGTAGC,MIR-221,MIR-222	1.57088	1
ATGTCAC,MIR-489	2.70677	1
ATGTTAA,MIR-302C	1.5018	1
ATGTTTC,MIR-494	0.740434	1
ATPASE_ACTIVITY_COUPLED	1.17003	1
ATPASE_ACTIVITY_COUPLED_TO_MOVEMENT_OF_SUBSTANCES	1.3454	1
ATPASE_ACTIVITY_COUPLED_TO_TRANSMEMBRANE_MOVEMENT_OF_IONS	0	1
ATPASE_ACTIVITY_COUPLED_TO_TRANSMEMBRANE_MOVEMENT_OF_IONS_PHOSPHORYLATIVE_MECHANISM	0	1
ATPASE_ACTIVITY	1.49778	1
ATP_BINDING	1.79117	1
ATP_DEPENDENT_DNA_HELICASE_ACTIVITY	0	1
ATP_DEPENDENT_HELICASE_ACTIVITY	0	1
ATP_DEPENDENT_RNA_HELICASE_ACTIVITY	0	1
ATTACAT,MIR-380-3P	1.19615	1
ATTCTTT,MIR-186	1.95823	1
AUJLA_IL22_AND_IL17A_SIGNALING	5.38895	1
AUNG_GASTRIC_CANCER	2.91689	1
AUXILIARY_TRANSPORT_PROTEIN_ACTIVITY	2.15417	1
AXON	0	1
AXON_GUIDANCE	2.34166	1
AXONOGENESIS	2.3974	1
BACOLOD_RESISTANCE_TO_ALKYLATING_AGENTS_DN	2.11483	1
BACOLOD_RESISTANCE_TO_ALKYLATING_AGENTS_UP	15.5145	1
BAELDE_DIABETIC_NEPHROPATHY_DN	3.17469	1
BAELDE_DIABETIC_NEPHROPATHY_UP	0	1
BALDWIN_PRKCI_TARGETS_UP	5.41219	1
BALLIF_DEVELOPMENTAL_DISABILITY_P16_P12_DELETION	0	1
BANDRES_RESPONSE_TO_CARMUSTIN_MGMT_24HR_DN	4.31933	1
BANDRES_RESPONSE_TO_CARMUSTIN_MGMT_24HR_UP	0	1
BANDRES_RESPONSE_TO_CARMUSTIN_MGMT_48HR_DN	1.84038	1
BANDRES_RESPONSE_TO_CARMUSTIN_MGMT_48HR_UP	2.99274	1
BANDRES_RESPONSE_TO_CARMUSTIN_WITHOUT_MGMT_24HR_DN	8.98396	1
BANDRES_RESPONSE_TO_CARMUSTIN_WITHOUT_MGMT_24HR_UP	0	1
BANDRES_RESPONSE_TO_CARMUSTIN_WITHOUT_MGMT_48HR_DN	1.85675	1
BANDRES_RESPONSE_TO_CARMUSTIN_WITHOUT_MGMT_48HR_UP	0	1
BARIS_THYROID_CANCER_DN	4.1703	1
BARIS_THYROID_CANCER_UP	2.83512	1
BARRIER_CANCER_RELAPSE_NORMAL_SAMPLE_DN	3.37344	1
BARRIER_CANCER_RELAPSE_NORMAL_SAMPLE_UP	0	1
BARRIER_CANCER_RELAPSE_TUMOR_SAMPLE_DN	0	1
BARRIER_CANCER_RELAPSE_TUMOR_SAMPLE_UP	0	1
BARRIER_COLON_CANCER_RECURRENCE_DN	2.6932	1
BARRIER_COLON_CANCER_RECURRENCE_UP	0	1
BASAKI_YBX1_TARGETS_DN	2.24738	1
BASAL_LAMINA	0	1
BASE_EXCISION_REPAIR	0	1
BASEMENT_MEMBRANE	3.17469	1
BASOLATERAL_PLASMA_MEMBRANE	3.48243	1
BASSO_B_LYMPHOCYTE_NETWORK	1.9192	1
BASSO_CD40_SIGNALING_DN	5.97301	1
BASSO_HAIRY_CELL_LEUKEMIA_DN	2.57732	1
BASSO_HAIRY_CELL_LEUKEMIA_UP	0	1
B_CELL_ACTIVATION	6.0007	1
B_CELL_DIFFERENTIATION	4.89855	1
BECKER_TAMOXIFEN_RESISTANCE_DN	3.45185	1
BECKER_TAMOXIFEN_RESISTANCE_UP	1.3454	1
BEGUM_TARGETS_OF_PAX3_FOXO1_FUSION_AND_PAX3	21.6024	1
BEGUM_TARGETS_OF_PAX3_FOXO1_FUSION_UP	2.20143	1
BEHAVIOR	1.80317	1
BEIER_GLIOMA_STEM_CELL_DN	4.76729	1
BEIER_GLIOMA_STEM_CELL_UP	0	1
BENNETT_SYSTEMIC_LUPUS_ERYTHEMATOSUS	2.34166	1
BENPORATH_CYCLING_GENES	1.10464	1
BENPORATH_EED_TARGETS	2.05182	1
BENPORATH_ES_1	1.55672	1
BENPORATH_ES_2	2.76706	1
BENPORATH_ES_CORE_NINE_CORRELATED	4.06106	1
BENPORATH_ES_CORE_NINE	13.5088	1
BENPORATH_ES_WITH_H3K27ME3	1.7182	1
BENPORATH_MYC_MAX_TARGETS	1.4084	1
BENPORATH_MYC_TARGETS_WITH_EBOX	2.49814	1
BENPORATH_NANOG_TARGETS	1.03827	1
BENPORATH_NOS_TARGETS	1.45162	1
BENPORATH_OCT4_TARGETS	1.80189	1
BENPORATH_PRC2_TARGETS	2.06288	1
BENPORATH_PROLIFERATION	1.08347	1
BENPORATH_SOX2_TARGETS	1.17242	1
BERNARD_PPAPDC1B_TARGETS_DN	2.89585	1
BERNARD_PPAPDC1B_TARGETS_UP	0	1
BERTUCCI_INVASIVE_CARCINOMA_DUCTAL_VS_LOBULAR_DN	3.31064	1
BERTUCCI_INVASIVE_CARCINOMA_DUCTAL_VS_LOBULAR_UP	0	1
BERTUCCI_MEDULLARY_VS_DUCTAL_BREAST_CANCER_DN	2.05424	1
BERTUCCI_MEDULLARY_VS_DUCTAL_BREAST_CANCER_UP	3.51207	1
BETA_TUBULIN_BINDING	0	1
BHATI_G2M_ARREST_BY_2METHOXYESTRADIOL_DN	2.58582	1
BHATI_G2M_ARREST_BY_2METHOXYESTRADIOL_UP	2.84329	1
BHATTACHARYA_EMBRYONIC_STEM_CELL	2.74114	1
BIDUS_METASTASIS_DN	2.88899	1
BIDUS_METASTASIS_UP	0.744935	1
BILBAN_B_CLL_LPL_DN	4.51827	1
BILBAN_B_CLL_LPL_UP	2.70222	1
BILD_CTNNB1_ONCOGENIC_SIGNATURE	3.61923	1
BILD_E2F3_ONCOGENIC_SIGNATURE	1.62024	1
BILD_MYC_ONCOGENIC_SIGNATURE	2.73468	1
BILD_SRC_ONCOGENIC_SIGNATURE	2.89585	1
BILE_ACID_METABOLIC_PROCESS	0	1
BIOCARTA_41BB_PATHWAY	10.8322	1
BIOCARTA_ACE2_PATHWAY	9.82049	1
BIOCARTA_ACH_PATHWAY	0	1
BIOCARTA_ACTINY_PATHWAY	2.24392	1
BIOCARTA_AGPCR_PATHWAY	0	1
BIOCARTA_AGR_PATHWAY	4.27093	1
BIOCARTA_AHSP_PATHWAY	0	1
BIOCARTA_AKAP13_PATHWAY	0	1
BIOCARTA_AKAP95_PATHWAY	0	1
BIOCARTA_AKAPCENTROSOME_PATHWAY	0	1
BIOCARTA_AKT_PATHWAY	5.14264	1
BIOCARTA_ALK_PATHWAY	2.99805	1
BIOCARTA_AMI_PATHWAY	6.0007	1
BIOCARTA_ARAP_PATHWAY	3.16892	1
BIOCARTA_ARENRF2_PATHWAY	8.31015	1
BIOCARTA_ARF_PATHWAY	3.16892	1
BIOCARTA_ASBCELL_PATHWAY	0	1
BIOCARTA_AT1R_PATHWAY	4.91934	1
BIOCARTA_ATM_PATHWAY	12.7777	1
BIOCARTA_ATRBRCA_PATHWAY	0	1
BIOCARTA_BAD_PATHWAY	0	1
BIOCARTA_BARRESTIN_PATHWAY	0	1
BIOCARTA_BARRESTIN_SRC_PATHWAY	0	1
BIOCARTA_BARR_MAPK_PATHWAY	0	1
BIOCARTA_BCELLSURVIVAL_PATHWAY	0	1
BIOCARTA_BCR_PATHWAY	3.17469	1
BIOCARTA_BIOPEPTIDES_PATHWAY	0	1
BIOCARTA_BLYMPHOCYTE_PATHWAY	0	1
BIOCARTA_CACAM_PATHWAY	0	1
BIOCARTA_CALCINEURIN_PATHWAY	2.83512	1
BIOCARTA_CARDIACEGF_PATHWAY	10.1556	1
BIOCARTA_CARM1_PATHWAY	0	1
BIOCARTA_CARM_ER_PATHWAY	0	1
BIOCARTA_CASPASE_PATHWAY	2.24392	1
BIOCARTA_CBL_PATHWAY	4.49026	1
BIOCARTA_CCR3_PATHWAY	0	1
BIOCARTA_CCR5_PATHWAY	6.0007	1
BIOCARTA_CDC42RAC_PATHWAY	3.16892	1
BIOCARTA_CDK5_PATHWAY	0	1
BIOCARTA_CDMAC_PATHWAY	11.6032	1
BIOCARTA_CELL2CELL_PATHWAY	3.84859	1
BIOCARTA_CELLCYCLE_PATHWAY	2.34166	1
BIOCARTA_CERAMIDE_PATHWAY	2.4484	1
BIOCARTA_CFTR_PATHWAY	4.14468	1
BIOCARTA_CHEMICAL_PATHWAY	0	1
BIOCARTA_CHREBP2_PATHWAY	0	1
BIOCARTA_CK1_PATHWAY	0	1
BIOCARTA_CLASSIC_PATHWAY	0	1
BIOCARTA_COMP_PATHWAY	0	1
BIOCARTA_CREB_PATHWAY	1.9231	1
BIOCARTA_CSK_PATHWAY	0	1
BIOCARTA_CTCF_PATHWAY	2.24392	1
BIOCARTA_CTLA4_PATHWAY	0	1
BIOCARTA_CTL_PATHWAY	4.49026	1
BIOCARTA_CXCR4_PATHWAY	1.9944	1
BIOCARTA_CYTOKINE_PATHWAY	2.4484	1
BIOCARTA_D4GDI_PATHWAY	4.14468	1
BIOCARTA_DC_PATHWAY	2.34166	1
BIOCARTA_DEATH_PATHWAY	9.37805	1
BIOCARTA_DNAFRAGMENT_PATHWAY	0	1
BIOCARTA_DREAM_PATHWAY	3.84859	1
BIOCARTA_ECM_PATHWAY	0	1
BIOCARTA_EDG1_PATHWAY	3.72319	1
BIOCARTA_EGF_PATHWAY	3.48243	1
BIOCARTA_EGFR_SMRTE_PATHWAY	4.89855	1
BIOCARTA_EIF2_PATHWAY	0	1
BIOCARTA_EIF4_PATHWAY	2.24392	1
BIOCARTA_EIF_PATHWAY	3.36715	1
BIOCARTA_EPHA4_PATHWAY	0	1
BIOCARTA_EPO_PATHWAY	2.83512	1
BIOCARTA_ERK5_PATHWAY	0	1
BIOCARTA_ERK_PATHWAY	1.68238	1
BIOCARTA_ETC_PATHWAY	0	1
BIOCARTA_ETS_PATHWAY	6.75124	1
BIOCARTA_EXTRINSIC_PATHWAY	4.49026	1
BIOCARTA_FAS_PATHWAY	3.59841	1
BIOCARTA_FCER1_PATHWAY	1.37994	1
BIOCARTA_FEEDER_PATHWAY	0	1
BIOCARTA_FIBRINOLYSIS_PATHWAY	10.8059	1
BIOCARTA_FMLP_PATHWAY	4.50888	1
BIOCARTA_FREE_PATHWAY	5.38895	1
BIOCARTA_G1_PATHWAY	5.59946	1
BIOCARTA_G2_PATHWAY	2.34166	1
BIOCARTA_GABA_PATHWAY	0	1
BIOCARTA_GATA3_PATHWAY	3.36715	1
BIOCARTA_GCR_PATHWAY	5.14264	1
BIOCARTA_GH_PATHWAY	0	1
BIOCARTA_GLEEVEC_PATHWAY	2.34166	1
BIOCARTA_GLYCOLYSIS_PATHWAY	0	1
BIOCARTA_GPCR_PATHWAY	1.3454	1
BIOCARTA_GRANULOCYTES_PATHWAY	3.84859	1
BIOCARTA_GSK3_PATHWAY	3.85616	1
BIOCARTA_HCMV_PATHWAY	3.36715	1
BIOCARTA_HDAC_PATHWAY	0	1
BIOCARTA_HER2_PATHWAY	2.34166	1
BIOCARTA_HIF_PATHWAY	3.84859	1
BIOCARTA_HIVNEF_PATHWAY	4.68454	1
BIOCARTA_HSP27_PATHWAY	2.83512	1
BIOCARTA_IGF1MTOR_PATHWAY	2.56475	1
BIOCARTA_IGF1_PATHWAY	2.56475	1
BIOCARTA_IGF1R_PATHWAY	0	1
BIOCARTA_IL10_PATHWAY	2.99274	1
BIOCARTA_IL12_PATHWAY	2.56475	1
BIOCARTA_IL17_PATHWAY	0	1
BIOCARTA_IL22BP_PATHWAY	0	1
BIOCARTA_IL2_PATHWAY	2.4484	1
BIOCARTA_IL2RB_PATHWAY	1.45466	1
BIOCARTA_IL3_PATHWAY	0	1
BIOCARTA_IL4_PATHWAY	0	1
BIOCARTA_IL5_PATHWAY	5.98743	1
BIOCARTA_IL6_PATHWAY	2.4484	1
BIOCARTA_IL7_PATHWAY	0	1
BIOCARTA_INFLAM_PATHWAY	8.03991	1
BIOCARTA_INSULIN_PATHWAY	2.4484	1
BIOCARTA_INTEGRIN_PATHWAY	6.47324	1
BIOCARTA_INTRINSIC_PATHWAY	4.90892	1
BIOCARTA_KERATINOCYTE_PATHWAY	6.17847	1
BIOCARTA_KREB_PATHWAY	0	1
BIOCARTA_LAIR_PATHWAY	3.16892	1
BIOCARTA_LECTIN_PATHWAY	0	1
BIOCARTA_LEPTIN_PATHWAY	0	1
BIOCARTA_LONGEVITY_PATHWAY	3.84859	1
BIOCARTA_LYM_PATHWAY	5.38895	1
BIOCARTA_MAL_PATHWAY	2.24392	1
BIOCARTA_MAPK_PATHWAY	3.30947	1
BIOCARTA_MCALPAIN_PATHWAY	1.85675	1
BIOCARTA_MCM_PATHWAY	0	1
BIOCARTA_MEF2D_PATHWAY	0	1
BIOCARTA_MET_PATHWAY	1.28121	1
BIOCARTA_MITOCHONDRIA_PATHWAY	2.6932	1
BIOCARTA_MONOCYTE_PATHWAY	0	1
BIOCARTA_MPR_PATHWAY	1.25136	1
BIOCARTA_MTA3_PATHWAY	8.54889	1
BIOCARTA_MTOR_PATHWAY	2.24392	1
BIOCARTA_MYOSIN_PATHWAY	0	1
BIOCARTA_NDKDYNAMIN_PATHWAY	0	1
BIOCARTA_NEUROTRANSMITTERS_PATHWAY	0	1
BIOCARTA_NFAT_PATHWAY	0	1
BIOCARTA_NFKB_PATHWAY	10.8587	1
BIOCARTA_NGF_PATHWAY	2.99274	1
BIOCARTA_NKCELLS_PATHWAY	6.75124	1
BIOCARTA_NKT_PATHWAY	6.49565	1
BIOCARTA_NO1_PATHWAY	1.45466	1
BIOCARTA_NO2IL12_PATHWAY	0	1
BIOCARTA_NOS1_PATHWAY	0	1
BIOCARTA_NUCLEARRS_PATHWAY	4.14468	1
BIOCARTA_P27_PATHWAY	0	1
BIOCARTA_P35ALZHEIMERS_PATHWAY	0	1
BIOCARTA_P38MAPK_PATHWAY	2.76706	1
BIOCARTA_P53HYPOXIA_PATHWAY	2.24392	1
BIOCARTA_P53_PATHWAY	3.59155	1
BIOCARTA_PAR1_PATHWAY	0	1
BIOCARTA_PARKIN_PATHWAY	0	1
BIOCARTA_PDGF_PATHWAY	1.63132	1
BIOCARTA_PGC1A_PATHWAY	0	1
BIOCARTA_PITX2_PATHWAY	0	1
BIOCARTA_PLCE_PATHWAY	3.84859	1
BIOCARTA_PML_PATHWAY	0	1
BIOCARTA_PPARA_PATHWAY	3.73773	1
BIOCARTA_PROTEASOME_PATHWAY	0	1
BIOCARTA_PS1_PATHWAY	0	1
BIOCARTA_PTC1_PATHWAY	0	1
BIOCARTA_PTDINS_PATHWAY	4.49954	1
BIOCARTA_PTEN_PATHWAY	3.16892	1
BIOCARTA_PYK2_PATHWAY	3.72319	1
BIOCARTA_RAB_PATHWAY	0	1
BIOCARTA_RAC1_PATHWAY	2.34166	1
BIOCARTA_RACCYCD_PATHWAY	9.44118	1
BIOCARTA_RANKL_PATHWAY	13.5422	1
BIOCARTA_RANMS_PATHWAY	0	1
BIOCARTA_RARRXR_PATHWAY	0	1
BIOCARTA_RAS_PATHWAY	4.90892	1
BIOCARTA_RB_PATHWAY	0	1
BIOCARTA_RELA_PATHWAY	7.20037	1
BIOCARTA_RHO_PATHWAY	0	1
BIOCARTA_RNA_PATHWAY	13.5088	1
BIOCARTA_SALMONELLA_PATHWAY	3.16892	1
BIOCARTA_SARS_PATHWAY	0	1
BIOCARTA_SET_PATHWAY	0	1
BIOCARTA_SHH_PATHWAY	3.16892	1
BIOCARTA_SKP2E2F_PATHWAY	0	1
BIOCARTA_SODD_PATHWAY	5.38895	1
BIOCARTA_SPPA_PATHWAY	0	1
BIOCARTA_SPRY_PATHWAY	2.99274	1
BIOCARTA_SRCRPTP_PATHWAY	0	1
BIOCARTA_STATHMIN_PATHWAY	0	1
BIOCARTA_STEM_PATHWAY	8.31015	1
BIOCARTA_STRESS_PATHWAY	6.76657	1
BIOCARTA_TALL1_PATHWAY	3.59155	1
BIOCARTA_TCAPOPTOSIS_PATHWAY	0	1
BIOCARTA_TCRA_PATHWAY	0	1
BIOCARTA_TCR_PATHWAY	5.16475	1
BIOCARTA_TCYTOTOXIC_PATHWAY	0	1
BIOCARTA_TEL_PATHWAY	2.99274	1
BIOCARTA_TFF_PATHWAY	2.56475	1
BIOCARTA_TGFB_PATHWAY	10.1556	1
BIOCARTA_TH1TH2_PATHWAY	2.99274	1
BIOCARTA_THELPER_PATHWAY	0	1
BIOCARTA_TID_PATHWAY	9.02261	1
BIOCARTA_TNFR1_PATHWAY	1.73674	1
BIOCARTA_TOB1_PATHWAY	6.0007	1
BIOCARTA_TOLL_PATHWAY	4.63808	1
BIOCARTA_TPO_PATHWAY	2.24392	1
BIOCARTA_TRKA_PATHWAY	0	1
BIOCARTA_UCALPAIN_PATHWAY	5.14264	1
BIOCARTA_VDR_PATHWAY	0	1
BIOCARTA_VEGF_PATHWAY	1.85675	1
BIOCARTA_VIP_PATHWAY	6.24558	1
BIOCARTA_VITCB_PATHWAY	10.8059	1
BIOCARTA_WNT_PATHWAY	1.9944	1
BIOGENIC_AMINE_METABOLIC_PROCESS	0	1
BIOPOLYMER_BIOSYNTHETIC_PROCESS	0	1
BIOPOLYMER_CATABOLIC_PROCESS	0.881022	1
BIOPOLYMER_MODIFICATION	2.05944	1
BIOSYNTHETIC_PROCESS	1.87159	1
BLALOCK_ALZHEIMERS_DISEASE_DN	1.34405	1
BLALOCK_ALZHEIMERS_DISEASE_INCIPIENT_DN	1.54371	1
BLALOCK_ALZHEIMERS_DISEASE_INCIPIENT_UP	0.797493	1
BLOOD_COAGULATION	2.45224	1
BLUM_RESPONSE_TO_SALIRASIB_DN	1.39222	1
BODY_FLUID_SECRETION	5.98743	1
BOGNI_TREATMENT_RELATED_MYELOID_LEUKEMIA_DN	1.68238	1
BOGNI_TREATMENT_RELATED_MYELOID_LEUKEMIA_UP	0	1
BOHN_PRIMARY_IMMUNODEFICIENCY_SYNDROM_DN	8.03991	1
BOHN_PRIMARY_IMMUNODEFICIENCY_SYNDROM_UP	6.57619	1
BONCI_TARGETS_OF_MIR15A_AND_MIR16_1	5.1632	1
BONE_REMODELING	3.99907	1
BONOME_OVARIAN_CANCER_POOR_SURVIVAL_DN	0	1
BONOME_OVARIAN_CANCER_POOR_SURVIVAL_UP	0	1
BONOME_OVARIAN_CANCER_SURVIVAL_OPTIMAL_DEBULKING	1.71565	1
BONOME_OVARIAN_CANCER_SURVIVAL_SUBOPTIMAL_DEBULKING	1.82636	1
BOQUEST_STEM_CELL_CULTURED_VS_FRESH_DN	0	1
BOQUEST_STEM_CELL_CULTURED_VS_FRESH_UP	0	1
BOQUEST_STEM_CELL_DN	7.69925	1
BORCZUK_MALIGNANT_MESOTHELIOMA_DN	3.36376	1
BORCZUK_MALIGNANT_MESOTHELIOMA_UP	1.02149	1
BOWIE_RESPONSE_TO_EXTRACELLULAR_MATRIX	0	1
BOWIE_RESPONSE_TO_TAMOXIFEN	0	1
BOYAULT_LIVER_CANCER_SUBCLASS_G123_DN	1.05469	1
BOYAULT_LIVER_CANCER_SUBCLASS_G123_UP	3.68804	1
BOYAULT_LIVER_CANCER_SUBCLASS_G12_DN	0	1
BOYAULT_LIVER_CANCER_SUBCLASS_G12_UP	1.16958	1
BOYAULT_LIVER_CANCER_SUBCLASS_G1_DN	4.38667	1
BOYAULT_LIVER_CANCER_SUBCLASS_G1_UP	0	1
BOYAULT_LIVER_CANCER_SUBCLASS_G23_DN	0	1
BOYAULT_LIVER_CANCER_SUBCLASS_G23_UP	0.960261	1
BOYAULT_LIVER_CANCER_SUBCLASS_G2	9.04448	1
BOYAULT_LIVER_CANCER_SUBCLASS_G3_DN	0	1
BOYAULT_LIVER_CANCER_SUBCLASS_G3_UP	0.566824	1
BOYAULT_LIVER_CANCER_SUBCLASS_G56_DN	9.55503	1
BOYAULT_LIVER_CANCER_SUBCLASS_G56_UP	0	1
BOYAULT_LIVER_CANCER_SUBCLASS_G5_DN	2.15417	1
BOYAULT_LIVER_CANCER_SUBCLASS_G5_UP	0	1
BOYAULT_LIVER_CANCER_SUBCLASS_G6_DN	14.4812	1
BOYAULT_LIVER_CANCER_SUBCLASS_G6_UP	3.55304	1
BOYERINAS_ONCOFETAL_TARGETS_OF_LET7A1	0	1
BRAIN_DEVELOPMENT	0	1
BREUHAHN_GROWTH_FACTOR_SIGNALING_IN_LIVER_CANCER	8.31015	1
BROWNE_HCMV_INFECTION_10HR_DN	1.96065	1
BROWNE_HCMV_INFECTION_10HR_UP	0.951612	1
BROWNE_HCMV_INFECTION_12HR_DN	3.85512	1
BROWNE_HCMV_INFECTION_12HR_UP	2.5332	1
BROWNE_HCMV_INFECTION_14HR_UP	0.937538	1
BROWNE_HCMV_INFECTION_16HR_DN	4.89776	1
BROWNE_HCMV_INFECTION_16HR_UP	1.94935	1
BROWNE_HCMV_INFECTION_18HR_DN	2.19822	1
BROWNE_HCMV_INFECTION_18HR_UP	0.900563	1
BROWNE_HCMV_INFECTION_1HR_DN	1.97622	1
BROWNE_HCMV_INFECTION_1HR_UP	2.74812	1
BROWNE_HCMV_INFECTION_20HR_DN	2.25731	1
BROWNE_HCMV_INFECTION_20HR_UP	2.0854	1
BROWNE_HCMV_INFECTION_24HR_UP	1.80317	1
BROWNE_HCMV_INFECTION_2HR_UP	6.02744	1
BROWNE_HCMV_INFECTION_30MIN_DN	1.02132	1
BROWNE_HCMV_INFECTION_30MIN_UP	1.8917	1
BROWNE_HCMV_INFECTION_48HR_DN	2.05659	1
BROWNE_HCMV_INFECTION_48HR_UP	2.46167	1
BROWNE_HCMV_INFECTION_4HR_DN	2.69853	1
BROWNE_HCMV_INFECTION_4HR_UP	3.24427	1
BROWNE_HCMV_INFECTION_6HR_DN	3.46874	1
BROWNE_HCMV_INFECTION_6HR_UP	0	1
BROWNE_HCMV_INFECTION_8HR_DN	7.43508	1
BROWNE_HCMV_INFECTION_8HR_UP	1.48397	1
BROWNE_INTERFERON_RESPONSIVE_GENES	1.58481	1
BRUECKNER_TARGETS_OF_MIRLET7A3_UP	3.40544	1
BRUNEAU_HEART_GREAT_VESSELS_AND_VALVULOGENESIS	8.98396	1
BRUNEAU_SEPTATION_ATRIAL	0	1
BRUNEAU_SEPTATION_VENTRICULAR	0	1
BRUSH_BORDER	15.4375	1
BUCKANOVICH_T_LYMPHOCYTE_HOMING_ON_TUMOR_DN	0	1
BUCKANOVICH_T_LYMPHOCYTE_HOMING_ON_TUMOR_UP	0	1
BUDHU_LIVER_CANCER_METASTASIS_DN	18.0064	1
BUDHU_LIVER_CANCER_METASTASIS_UP	0	1
BUSA_SAM68_TARGETS_DN	0	1
BUSA_SAM68_TARGETS_UP	0	1
CAAGGAT,MIR-362	1.01477	1
CAATGCA,MIR-33	1.20964	1
CACCAGC,MIR-138	1.83635	1
CACGTG_V$MYC_Q2	1.4152	1
CACGTTT,MIR-302A	0	1
CACTGCC,MIR-34A,MIR-34C,MIR-449	1.70881	1
CACTGTG,MIR-128A,MIR-128B	1.7153	1
CACTTTG,MIR-520G,MIR-520H	2.83483	1
CAFFAREL_RESPONSE_TO_THC_24HR_3_DN	3.99907	1
CAFFAREL_RESPONSE_TO_THC_24HR_3_UP	0	1
CAFFAREL_RESPONSE_TO_THC_24HR_5_DN	1.58481	1
CAFFAREL_RESPONSE_TO_THC_24HR_5_UP	2.0712	1
CAFFAREL_RESPONSE_TO_THC_8HR_3_DN	0	1
CAFFAREL_RESPONSE_TO_THC_8HR_5_DN	0	1
CAFFAREL_RESPONSE_TO_THC_8HR_5_UP	0	1
CAFFAREL_RESPONSE_TO_THC_DN	1.73674	1
CAFFAREL_RESPONSE_TO_THC_UP	0	1
CAGCACT,MIR-512-3P	0.852885	1
CAGCAGG,MIR-370	1.17048	1
CAGCCTC,MIR-485-5P	1.35863	1
CAGCTTT,MIR-320	0.244688	1
CAGGGTC,MIR-504	2.25057	1
CAGGTA_V$AREB6_01	1.93747	1
CAGGTCC,MIR-492	4.71553	1
CAGNWMCNNNGAC_UNKNOWN	0	1
CAGNYGKNAAA_UNKNOWN	3.11918	1
CAGTATT,MIR-200B,MIR-200C,MIR-429	2.5428	1
CAGTCAC,MIR-134	1.31252	1
CAGTGTT,MIR-141,MIR-200A	1.39125	1
CAIRO_HEPATOBLASTOMA_CLASSES_DN	1.82522	1
CAIRO_HEPATOBLASTOMA_CLASSES_UP	0.52584	1
CAIRO_HEPATOBLASTOMA_DN	1.58837	1
CAIRO_HEPATOBLASTOMA_POOR_SURVIVAL	0	1
CAIRO_HEPATOBLASTOMA_UP	1.5678	1
CALCIUM_CHANNEL_ACTIVITY	0	1
CALCIUM_INDEPENDENT_CELL_CELL_ADHESION	2.6932	1
CALCIUM_ION_BINDING	1.54081	1
CALCIUM_ION_TRANSMEMBRANE_TRANSPORTER_ACTIVITY	5.38895	1
CALCIUM_ION_TRANSPORT	0	1
CALCIUM_MEDIATED_SIGNALING	7.20037	1
CALMODULIN_BINDING	4.49954	1
CALVET_IRINOTECAN_SENSITIVE_VS_RESISTANT_UP	0	1
CALVET_IRINOTECAN_SENSITIVE_VS_REVERTED_UP	13.4756	1
CAMP_MEDIATED_SIGNALING	1.58481	1
CAMPS_COLON_CANCER_COPY_NUMBER_DN	1.01477	1
CAMPS_COLON_CANCER_COPY_NUMBER_UP	1.47589	1
CARBOHYDRATE_BINDING	1.43639	1
CARBOHYDRATE_BIOSYNTHETIC_PROCESS	2.45224	1
CARBOHYDRATE_CATABOLIC_PROCESS	0	1
CARBOHYDRATE_KINASE_ACTIVITY	0	1
CARBOHYDRATE_METABOLIC_PROCESS	1.54371	1
CARBOHYDRATE_TRANSMEMBRANE_TRANSPORTER_ACTIVITY	0	1
CARBOHYDRATE_TRANSPORT	0	1
CARBONATE_DEHYDRATASE_ACTIVITY	0	1
CARBON_CARBON_LYASE_ACTIVITY	0	1
CARBON_OXYGEN_LYASE_ACTIVITY	1.79468	1
CARBOXYLESTERASE_ACTIVITY	1.68238	1
CARBOXYLIC_ACID_METABOLIC_PROCESS	0.630768	1
CARBOXYLIC_ACID_TRANSMEMBRANE_TRANSPORTER_ACTIVITY	0	1
CARBOXYLIC_ACID_TRANSPORT	0	1
CARBOXY_LYASE_ACTIVITY	0	1
CARBOXYPEPTIDASE_ACTIVITY	0	1
CAR_HPX	0	1
CAR_IGFBP1	0	1
CAR_MLANA	2.3974	1
CAR_MYST2	2.0712	1
CAR_TNFRSF25	1.63132	1
CAR_WBSCR22	1.3454	1
CASORELLI_ACUTE_PROMYELOCYTIC_LEUKEMIA_DN	1.43166	1
CASORELLI_ACUTE_PROMYELOCYTIC_LEUKEMIA_UP	2.87491	1
CASORELLI_APL_SECONDARY_VS_DE_NOVO_DN	0	1
CASORELLI_APL_SECONDARY_VS_DE_NOVO_UP	0	1
CASPASE_ACTIVATION	6.49565	1
CASPASE_REGULATOR_ACTIVITY	0	1
CATABOLIC_PROCESS	0.947115	1
CATGTAA,MIR-496	1.38299	1
CATION_BINDING	1.53044	1
CATION_CHANNEL_ACTIVITY	0	1
CATION_HOMEOSTASIS	3.13627	1
CATION_TRANSMEMBRANE_TRANSPORTER_ACTIVITY	0.762776	1
CATION_TRANSPORT	0.36669	1
CATION_TRANSPORTING_ATPASE_ACTIVITY	0	1
CATRRAGC_UNKNOWN	0.510912	1
CATTGTYY_V$SOX9_B1	2.58739	1
CATTTCA,MIR-203	1.30598	1
CAVARD_LIVER_CANCER_MALIGNANT_VS_BENIGN	6.782	1
CCAATNNSNNNGCG_UNKNOWN	1.14464	1
CCACACA,MIR-147	2.84491	1
CCAGGGG,MIR-331	2.57732	1
CCAGGTT,MIR-490	1.92555	1
CCANNAGRKGGC_UNKNOWN	0.610121	1
CCATCCA,MIR-432	0.995923	1
CCAWNWWNNNGGC_UNKNOWN	1.53937	1
CCAWWNAAGG_V$SRF_Q4	1.38095	1
CCAWYNNGAAR_UNKNOWN	0.977709	1
CCCACAT,MIR-299-3P	1.14464	1
CCCAGAG,MIR-326	1.59978	1
CCCNNGGGAR_V$OLF1_01	2.74416	1
CCCNNNNNNAAGWT_UNKNOWN	3.00873	1
CCGNMNNTNACG_UNKNOWN	0.911302	1
CCTGAGT,MIR-510	1.41632	1
CCTGCTG,MIR-214	0.770152	1
CCTGTGA,MIR-513	1.98391	1
CCTNTMAGA_UNKNOWN	3.93493	1
CDC42_PROTEIN_SIGNAL_TRANSDUCTION	0	1
CELL_ACTIVATION	2.18966	1
CELL_CELL_ADHESION	2.54703	1
CELL_CELL_SIGNALING	2.69139	1
CELL_CORTEX	2.76706	1
CELL_CORTEX_PART	2.15417	1
CELL_CYCLE_ARREST_GO_0007050	3.87142	1
CELL_CYCLE_CHECKPOINT_GO_0000075	1.12074	1
CELL_CYCLE_GO_0007049	1.77217	1
CELL_CYCLE_PHASE	1.27581	1
CELL_CYCLE_PROCESS	1.13363	1
CELL_DIVISION	2.4484	1
CELL_FATE_COMMITMENT	0	1
CELL_FRACTION	1.46029	1
CELL_JUNCTION	4.4748	1
CELL_MATRIX_ADHESION	2.91689	1
CELL_MATRIX_JUNCTION	3.59155	1
CELL_MATURATION	2.83512	1
CELL_MIGRATION	2.35241	1
CELL_PROJECTION_BIOGENESIS	2.24392	1
CELL_PROJECTION	4.28651	1
CELL_PROJECTION_PART	6.0007	1
CELL_RECOGNITION	3.36715	1
CELL_SOMA	0	1
CELL_STRUCTURE_DISASSEMBLY_DURING_APOPTOSIS	2.99274	1
CELL_SUBSTRATE_ADHERENS_JUNCTION	4.14468	1
CELL_SUBSTRATE_ADHESION	2.84	1
CELL_SURFACE	1.43639	1
CELL_SURFACE_RECEPTOR_LINKED_SIGNAL_TRANSDUCTION_GO_0007166	2.27786	1
CELLULAR_BIOSYNTHETIC_PROCESS	2.22703	1
CELLULAR_CARBOHYDRATE_CATABOLIC_PROCESS	0	1
CELLULAR_CARBOHYDRATE_METABOLIC_PROCESS	0.881022	1
CELLULAR_CATABOLIC_PROCESS	0.99589	1
CELLULAR_CATION_HOMEOSTASIS	3.22991	1
CELLULAR_COMPONENT_ASSEMBLY	1.44347	1
CELLULAR_COMPONENT_DISASSEMBLY	3.37344	1
CELLULAR_DEFENSE_RESPONSE	0.977768	1
CELLULAR_HOMEOSTASIS	3.11764	1
CELLULAR_LIPID_CATABOLIC_PROCESS	1.63132	1
CELLULAR_LIPID_METABOLIC_PROCESS	1.79456	1
CELLULAR_LOCALIZATION	1.33031	1
CELLULAR_MACROMOLECULE_CATABOLIC_PROCESS	0.492067	1
CELLULAR_MONOVALENT_INORGANIC_CATION_HOMEOSTASIS	0	1
CELLULAR_MORPHOGENESIS_DURING_DIFFERENTIATION	2.11483	1
CELLULAR_POLYSACCHARIDE_METABOLIC_PROCESS	0	1
CELLULAR_PROTEIN_CATABOLIC_PROCESS	0	1
CELLULAR_PROTEIN_COMPLEX_ASSEMBLY	3.37344	1
CELLULAR_PROTEIN_COMPLEX_DISASSEMBLY	4.49026	1
CELLULAR_RESPIRATION	0	1
CELLULAR_RESPONSE_TO_EXTRACELLULAR_STIMULUS	10.8059	1
CELLULAR_RESPONSE_TO_NUTRIENT_LEVELS	5.98743	1
CELLULAR_RESPONSE_TO_STIMULUS	6.0007	1
CELLULAR_RESPONSE_TO_STRESS	5.38895	1
CENTRAL_NERVOUS_SYSTEM_DEVELOPMENT	0.435759	1
CENTROSOME_CYCLE	0	1
CENTROSOME	0	1
CENTROSOME_ORGANIZATION_AND_BIOGENESIS	0	1
CERAMIDE_METABOLIC_PROCESS	0	1
CERVERA_SDHB_TARGETS_1_DN	0	1
CGCAAAA,MIR-450	7.69925	1
CGCTGCT,MIR-503	3.16892	1
CGGAARNGGCNG_UNKNOWN	1.45466	1
CGGTGTG,MIR-220	0	1
CGTCTTA,MIR-208	0	1
CGTSACG_V$PAX3_B	2.60659	1
CHANDRAN_METASTASIS_DN	3.01412	1
CHANDRAN_METASTASIS_TOP50_DN	0	1
CHANDRAN_METASTASIS_TOP50_UP	2.6932	1
CHANDRAN_METASTASIS_UP	1.19615	1
CHANG_CORE_SERUM_RESPONSE_DN	5.41219	1
CHANG_CORE_SERUM_RESPONSE_UP	2.92714	1
CHANG_CYCLING_GENES	0.960261	1
CHANG_IMMORTALIZED_BY_HPV31_DN	1.09781	1
CHANG_IMMORTALIZED_BY_HPV31_UP	3.84859	1
CHANG_POU5F1_TARGETS_DN	0	1
CHANG_POU5F1_TARGETS_UP	8.31015	1
CHANNEL_REGULATOR_ACTIVITY	0	1
CHAPERONE_BINDING	0	1
CHARAFE_BREAST_CANCER_BASAL_VS_MESENCHYMAL_UP	0.903365	1
CHARAFE_BREAST_CANCER_LUMINAL_VS_BASAL_UP	1.16313	1
CHARAFE_BREAST_CANCER_LUMINAL_VS_MESENCHYMAL_UP	0.843084	1
CHASSOT_SKIN_WOUND	20.3071	1
CHAUHAN_RESPONSE_TO_METHOXYESTRADIOL_DN	2.35604	1
CHAUHAN_RESPONSE_TO_METHOXYESTRADIOL_UP	1.07579	1
CHEMICAL_HOMEOSTASIS	3.25888	1
CHEMNITZ_RESPONSE_TO_PROSTAGLANDIN_E2_DN	0.721123	1
CHEMNITZ_RESPONSE_TO_PROSTAGLANDIN_E2_UP	2.3426	1
CHEMOKINE_ACTIVITY	5.70973	1
CHEMOKINE_RECEPTOR_BINDING	5.56372	1
CHENG_IMPRINTED_BY_ESTRADIOL	1.49778	1
CHENG_RESPONSE_TO_NICKEL_ACETATE	3.99907	1
CHEN_HOXA5_TARGETS_6HR_DN	6.73598	1
CHEN_HOXA5_TARGETS_6HR_UP	23.1976	1
CHEN_HOXA5_TARGETS_9HR_DN	1.25136	1
CHEN_NEUROBLASTOMA_COPY_NUMBER_GAINS	2.3974	1
CHEOK_RESPONSE_TO_HD_MTX_DN	6.24558	1
CHEOK_RESPONSE_TO_HD_MTX_UP	5.40054	1
CHEOK_RESPONSE_TO_MERCAPTOPURINE_AND_HD_MTX_DN	2.24392	1
CHEOK_RESPONSE_TO_MERCAPTOPURINE_AND_HD_MTX_UP	0	1
CHEOK_RESPONSE_TO_MERCAPTOPURINE_AND_LD_MTX_DN	0	1
CHEOK_RESPONSE_TO_MERCAPTOPURINE_AND_LD_MTX_UP	0	1
CHEOK_RESPONSE_TO_MERCAPTOPURINE_DN	0	1
CHEOK_RESPONSE_TO_MERCAPTOPURINE_UP	0	1
CHIANG_LIVER_CANCER_SUBCLASS_CTNNB1_UP	2.70113	1
CHIANG_LIVER_CANCER_SUBCLASS_INTERFERON_DN	1.68238	1
CHIANG_LIVER_CANCER_SUBCLASS_INTERFERON_UP	0	1
CHIANG_LIVER_CANCER_SUBCLASS_POLYSOMY7_DN	0	1
CHIANG_LIVER_CANCER_SUBCLASS_POLYSOMY7_UP	0.790342	1
CHIANG_LIVER_CANCER_SUBCLASS_PROLIFERATION_DN	1.03452	1
CHIANG_LIVER_CANCER_SUBCLASS_PROLIFERATION_UP	1.87896	1
CHIANG_LIVER_CANCER_SUBCLASS_UNANNOTATED_DN	0.634531	1
CHIANG_LIVER_CANCER_SUBCLASS_UNANNOTATED_UP	0	1
CHIARETTI_ACUTE_LYMPHOBLASTIC_LEUKEMIA_ZAP70	4.45324	1
CHIARETTI_T_ALL_REFRACTORY_TO_THERAPY	4.15305	1
CHIARETTI_T_ALL_RELAPSE_PROGNOSIS	0	1
CHIBA_RESPONSE_TO_TSA_DN	6.0007	1
CHIN_BREAST_CANCER_COPY_NUMBER_DN	5.98743	1
CHIN_BREAST_CANCER_COPY_NUMBER_UP	2.56475	1
CHLORIDE_CHANNEL_ACTIVITY	0	1
CHNG_MULTIPLE_MYELOMA_HYPERPLOID_DN	1.85675	1
CHNG_MULTIPLE_MYELOMA_HYPERPLOID_UP	0	1
CHOI_ATL_ACUTE_STAGE	0	1
CHOI_ATL_CHRONIC_VS_ACUTE_DN	3.59155	1
CHOI_ATL_STAGE_PREDICTOR	0	1
CHO_NR4A1_TARGETS	2.24392	1
CHOW_RASSF1_TARGETS_DN	6.24558	1
CHOW_RASSF1_TARGETS_UP	0	1
chr10p11	0	1
chr10p12	0	1
chr10p13	0	1
chr10p14	0	1
chr10p15	4.38667	1
chr10q11	2.61484	1
chr10q21	0	1
chr10q22	1.19615	1
chr10q23	0.767686	1
chr10q24	2.43195	1
chr10q25	1.25136	1
chr10q26	0.671396	1
chr10q	0	1
chr11p11	1.16958	1
chr11p12	4.49026	1
chr11p13	1.68238	1
chr11p14	0	1
chr11p15	1.26595	1
chr11p	0	1
chr11q11	0	1
chr11q12	1.01481	1
chr11q13	1.48101	1
chr11q14	3.27106	1
chr11q21	0	1
chr11q22	1.16958	1
chr11q23	0.531251	1
chr11q24	0	1
chr11q25	0	1
chr11q	0	1
chr12p11	0	1
chr12p12	1.82747	1
chr12p13	1.05498	1
chr12p	0	1
chr12q11	8.98396	1
chr12q12	3.11918	1
chr12q13	0.546391	1
chr12q14	0	1
chr12q15	2.56475	1
chr12q21	0	1
chr12q22	1.9944	1
chr12q23	1.96065	1
chr12q24	0.560833	1
chr12q	11.6032	1
chr13q11	0	1
chr13q12	0	1
chr13q13	0	1
chr13q14	0	1
chr13q21	0	1
chr13q22	0	1
chr13q31	0	1
chr13q32	0	1
chr13q33	0	1
chr13q34	3.27106	1
chr14q11	0	1
chr14q12	0	1
chr14q13	2.34166	1
chr14q21	0	1
chr14q22	1.19562	1
chr14q23	0	1
chr14q24	1.18294	1
chr14q31	0	1
chr14q32	0.470369	1
chr14q	0	1
chr15q11	0	1
chr15q13	0	1
chr15q14	1.49514	1
chr15q15	0.977768	1
chr15q21	1.45587	1
chr15q22	2.28245	1
chr15q23	1.85675	1
chr15q24	4.1703	1
chr15q25	7.00053	1
chr15q26	1.92555	1
chr15q	0	1
chr16p11	0.531251	1
chr16p12	0	1
chr16p13	0.227772	1
chr16p	0	1
chr16q11	0	1
chr16q12	0	1
chr16q13	2.91689	1
chr16q21	0	1
chr16q22	4.40183	1
chr16q23	0	1
chr16q24	1.47589	1
chr17p11	0	1
chr17p12	0	1
chr17p13	0.273868	1
chr17q11	0.531251	1
chr17q12	0.6393	1
chr17q21	1.33318	1
chr17q22	0	1
chr17q23	0.746288	1
chr17q24	0	1
chr17q25	1.72224	1
chr17q	0	1
chr18p11	3.61225	1
chr18p	0	1
chr18q11	1.9231	1
chr18q12	0	1
chr18q21	1.7387	1
chr18q22	0	1
chr18q23	0	1
chr19p12	1.9944	1
chr19p13	1.06771	1
chr19p	0	1
chr19q12	0	1
chr19q13	0.874002	1
chr19q	0	1
chr1p11	0	1
chr1p12	4.89855	1
chr1p13	0	1
chr1p21	0	1
chr1p22	1.60854	1
chr1p31	0	1
chr1p32	0.706871	1
chr1p33	0	1
chr1p34	2.03542	1
chr1p35	0	1
chr1p36	1.94184	1
chr1p	0	1
chr1q12	0	1
chr1q21	1.88939	1
chr1q22	0	1
chr1q23	0.746288	1
chr1q24	0	1
chr1q25	0.853275	1
chr1q31	1.41632	1
chr1q32	2.14925	1
chr1q41	2.0712	1
chr1q42	0	1
chr1q43	0	1
chr1q44	0	1
chr1q	0	1
chr20p11	0	1
chr20p12	3.99907	1
chr20p13	0.814371	1
chr20q11	0	1
chr20q12	1.37994	1
chr20q13	1.04125	1
chr21p11	0	1
chr21q11	0	1
chr21q21	0	1
chr21q22	2.22969	1
chr22q11	0	1
chr22q13	1.40109	1
chr22q	13.4756	1
chr2p11	0	1
chr2p12	0	1
chr2p13	0.86708	1
chr2p14	0	1
chr2p15	0	1
chr2p16	0	1
chr2p21	1.58325	1
chr2p22	0	1
chr2p23	2.70222	1
chr2p24	2.6977	1
chr2p25	1.19562	1
chr2p	0	1
chr2q11	0	1
chr2q12	1.45466	1
chr2q13	1.9231	1
chr2q14	1.37994	1
chr2q21	0	1
chr2q22	0	1
chr2q23	0	1
chr2q24	0	1
chr2q31	0.853275	1
chr2q32	3.27106	1
chr2q33	0.756836	1
chr2q34	5.38895	1
chr2q35	2.63181	1
chr2q36	0	1
chr2q37	0	1
chr2q	0	1
chr3p11	0	1
chr3p12	0	1
chr3p13	0	1
chr3p14	1.45466	1
chr3p21	1.5911	1
chr3p22	1.22286	1
chr3p23	0	1
chr3p24	0	1
chr3p25	1.56176	1
chr3p26	0	1
chr3p	0	1
chr3q11	0	1
chr3q12	0	1
chr3q13	0.697657	1
chr3q21	0.559058	1
chr3q22	0	1
chr3q23	0	1
chr3q24	0	1
chr3q25	0	1
chr3q26	0	1
chr3q27	0	1
chr3q28	6.75124	1
chr3q29	2.84	1
chr3q	0	1
chr4p11	0	1
chr4p12	0	1
chr4p13	0	1
chr4p14	0	1
chr4p15	0	1
chr4p16	0.617164	1
chr4q11	0	1
chr4q12	0	1
chr4q13	0	1
chr4q21	3.13999	1
chr4q22	0	1
chr4q23	0	1
chr4q24	0	1
chr4q25	0	1
chr4q26	0	1
chr4q27	0	1
chr4q28	0	1
chr4q31	0	1
chr4q32	0	1
chr4q33	0	1
chr4q34	0	1
chr4q35	0	1
chr4q	17.9614	1
chr5p12	0	1
chr5p13	0	1
chr5p14	0	1
chr5p15	0	1
chr5q11	1.73674	1
chr5q12	0	1
chr5q13	1.09781	1
chr5q14	0	1
chr5q15	0	1
chr5q21	0	1
chr5q22	0	1
chr5q23	3.45185	1
chr5q31	2.32576	1
chr5q32	4.15305	1
chr5q33	1.3454	1
chr5q34	5.14264	1
chr5q35	1.22345	1
chr5q	13.4756	1
chr6p11	0	1
chr6p12	0	1
chr6p21	2.70356	1
chr6p22	1.06527	1
chr6p23	0	1
chr6p24	2.34166	1
chr6p25	7.48575	1
chr6p	0	1
chr6q12	0	1
chr6q13	0	1
chr6q14	3.72319	1
chr6q15	0	1
chr6q16	2.83512	1
chr6q21	1.28121	1
chr6q22	1.12074	1
chr6q23	1.22286	1
chr6q24	1.37994	1
chr6q25	1.19562	1
chr6q26	0	1
chr6q27	0	1
chr6q	0	1
chr7p11	0	1
chr7p12	9.0008	1
chr7p13	0	1
chr7p14	1.37994	1
chr7p15	1.71101	1
chr7p21	0	1
chr7p22	1.05469	1
chr7p	0	1
chr7q11	0	1
chr7q21	0.790342	1
chr7q22	1.22345	1
chr7q31	0.726047	1
chr7q32	3.27106	1
chr7q33	2.99274	1
chr7q34	0	1
chr7q35	1.79468	1
chr7q36	0.927059	1
chr7q	0	1
chr8p11	1.45466	1
chr8p12	2.0712	1
chr8p21	3.33388	1
chr8p22	4.63808	1
chr8p23	1.99705	1
chr8q11	2.56475	1
chr8q12	0	1
chr8q13	3.37344	1
chr8q21	1.12074	1
chr8q22	0.881337	1
chr8q23	0	1
chr8q24	1.2527	1
chr8q	17.9614	1
chr9p11	0	1
chr9p12	0	1
chr9p13	2.03482	1
chr9p21	1.85675	1
chr9p22	0	1
chr9p23	0	1
chr9p24	0	1
chr9p	26.9245	1
chr9q12	0	1
chr9q13	0	1
chr9q21	1.22286	1
chr9q22	0.679928	1
chr9q31	0	1
chr9q32	0	1
chr9q33	3.60531	1
chr9q34	1.47564	1
CHROMATIN_ASSEMBLY	0	1
CHROMATIN_ASSEMBLY_OR_DISASSEMBLY	2.15417	1
CHROMATIN_BINDING	1.68238	1
CHROMATIN	2.34522	1
CHROMATIN_MODIFICATION	1.07579	1
CHROMATIN_REMODELING_COMPLEX	0	1
CHROMATIN_REMODELING	2.4484	1
CHROMOSOMAL_PART	1.49778	1
CHROMOSOME_CONDENSATION	0	1
CHROMOSOME	1.57626	1
CHROMOSOME_ORGANIZATION_AND_BIOGENESIS	0.450495	1
CHROMOSOMEPERICENTRIC_REGION	0	1
CHROMOSOME_SEGREGATION	0	1
chrxp11	0.388104	1
chrxp21	0	1
chrxp22	0.435759	1
chrxq11	0	1
chrxq12	4.89855	1
chrxq13	1.07579	1
chrxq21	0	1
chrxq22	0	1
chrxq23	0	1
chrxq24	0	1
chrxq25	0	1
chrxq26	0	1
chrxq27	0	1
chrxq28	0	1
chrxq	0	1
chryp11	0	1
chryq11	0	1
CHUANG_OXIDATIVE_STRESS_RESPONSE_DN	0	1
CHUANG_OXIDATIVE_STRESS_RESPONSE_UP	3.59841	1
CHUNG_BLISTER_CYTOTOXICITY_DN	0	1
CHUNG_BLISTER_CYTOTOXICITY_UP	3.35912	1
CIRCADIAN_RHYTHM	4.14468	1
CLATHRIN_COATED_VESICLE	2.99805	1
CLAUS_PGR_POSITIVE_MENINGIOMA_DN	0	1
CLAUS_PGR_POSITIVE_MENINGIOMA_UP	0	1
CLIMENT_BREAST_CANCER_COPY_NUMBER_DN	0	1
CLIMENT_BREAST_CANCER_COPY_NUMBER_UP	5.40054	1
COAGULATION	2.3974	1
COATED_MEMBRANE	3.59155	1
COATED_VESICLE	2.29523	1
COATED_VESICLE_MEMBRANE	3.84859	1
COENZYME_BINDING	0	1
COENZYME_BIOSYNTHETIC_PROCESS	0	1
COENZYME_METABOLIC_PROCESS	0	1
COFACTOR_BINDING	0	1
COFACTOR_BIOSYNTHETIC_PROCESS	0	1
COFACTOR_CATABOLIC_PROCESS	0	1
COFACTOR_METABOLIC_PROCESS	0	1
COFACTOR_TRANSPORT	5.38895	1
COFACTOR_TRANSPORTER_ACTIVITY	5.98743	1
COLDREN_GEFITINIB_RESISTANCE_DN	0.71162	1
COLDREN_GEFITINIB_RESISTANCE_UP	4.77424	1
COLIN_PILOCYTIC_ASTROCYTOMA_VS_GLIOBLASTOMA_DN	4.15305	1
COLIN_PILOCYTIC_ASTROCYTOMA_VS_GLIOBLASTOMA_UP	9.0664	1
COLLAGEN_BINDING	9.82049	1
COLLAGEN	7.38378	1
COLLER_MYC_TARGETS_DN	36.0031	1
COLLER_MYC_TARGETS_UP	0	1
COLLIS_PRKDC_REGULATORS	0	1
COLLIS_PRKDC_SUBSTRATES	0	1
CONCANNON_APOPTOSIS_BY_EPOXOMICIN_DN	1.82596	1
CONDENSED_CHROMOSOME	0	1
CONDENSED_NUCLEAR_CHROMOSOME	0	1
CONRAD_GERMLINE_STEM_CELL	4.14468	1
CONRAD_STEM_CELL	2.99805	1
CONTRACTILE_FIBER	1.85675	1
CONTRACTILE_FIBER_PART	1.9944	1
COPPER_ION_BINDING	0	1
CORNIFIED_ENVELOPE	0	1
CORRE_MULTIPLE_MYELOMA_DN	0.853275	1
CORTICAL_ACTIN_CYTOSKELETON	0	1
CORTICAL_CYTOSKELETON	0	1
COULOUARN_TEMPORAL_TGFB1_SIGNATURE_DN	3.31611	1
COULOUARN_TEMPORAL_TGFB1_SIGNATURE_UP	4.08189	1
COVALENT_CHROMATIN_MODIFICATION	0	1
COWLING_MYCN_TARGETS	3.86377	1
CREIGHTON_AKT1_SIGNALING_VIA_MTOR_DN	4.90892	1
CREIGHTON_AKT1_SIGNALING_VIA_MTOR_UP	1.58325	1
CREIGHTON_ENDOCRINE_THERAPY_RESISTANCE_1	1.88605	1
CREIGHTON_ENDOCRINE_THERAPY_RESISTANCE_2	0.446087	1
CREIGHTON_ENDOCRINE_THERAPY_RESISTANCE_3	1.31272	1
CREIGHTON_ENDOCRINE_THERAPY_RESISTANCE_5	2.27063	1
CRGAARNNNNCGA_UNKNOWN	0	1
CROMER_METASTASIS_UP	3.24427	1
CROMER_TUMORIGENESIS_DN	0	1
CROONQUIST_IL6_DEPRIVATION_DN	0	1
CROONQUIST_IL6_DEPRIVATION_UP	7.71702	1
CROONQUIST_NRAS_SIGNALING_DN	0	1
CROONQUIST_NRAS_SIGNALING_UP	1.73674	1
CROONQUIST_NRAS_VS_STROMAL_STIMULATION_DN	3.98197	1
CROONQUIST_NRAS_VS_STROMAL_STIMULATION_UP	1.49514	1
CROONQUIST_STROMAL_STIMULATION_DN	0	1
CTACTAG,MIR-325	0	1
CTACTGT,MIR-199A	1.02788	1
CTAGGAA,MIR-384	1.92555	1
CTATGCA,MIR-153	2.34136	1
CTAWWWATA_V$RSRFC4_Q2	1.37372	1
CTCAAGA,MIR-526B	1.6582	1
CTCCAAG,MIR-432	1.58481	1
CTCNANGTGNY_UNKNOWN	0	1
CTCTAGA,MIR-526C,MIR-518F,MIR-526A	1.19562	1
CTCTATG,MIR-368	0	1
CTCTGGA,MIR-520A,MIR-525	2.03542	1
CTGAGCC,MIR-24	2.76257	1
CTGCAGY_UNKNOWN	1.86902	1
CTGRYYYNATT_UNKNOWN	2.11483	1
CTGTTAC,MIR-194	2.30216	1
CTGYNNCTYTAA_UNKNOWN	2.70222	1
CTTGTAT,MIR-381	2.17285	1
CTTTGA_V$LEF1_Q2	1.91077	1
CTTTGCA,MIR-527	1.52318	1
CTTTGTA,MIR-524	1.83531	1
CUI_GLUCOSE_DEPRIVATION	2.34522	1
CYCLASE_ACTIVITY	0	1
CYCLIC_NUCLEOTIDE_MEDIATED_SIGNALING	1.57088	1
CYCLIC_NUCLEOTIDE_METABOLIC_PROCESS	9.82049	1
CYCLIC_NUCLEOTIDE_PHOSPHODIESTERASE_ACTIVITY	4.14468	1
CYSTEINE_TYPE_ENDOPEPTIDASE_ACTIVITY	1.3454	1
CYSTEINE_TYPE_PEPTIDASE_ACTIVITY	0.995923	1
CYTAGCAAY_UNKNOWN	1.52619	1
CYTOCHROME_C_OXIDASE_ACTIVITY	0	1
CYTOKINE_ACTIVITY	3.01953	1
CYTOKINE_AND_CHEMOKINE_MEDIATED_SIGNALING_PATHWAY	2.4484	1
CYTOKINE_BINDING	3.60531	1
CYTOKINE_BIOSYNTHETIC_PROCESS	4.38667	1
CYTOKINE_METABOLIC_PROCESS	4.27093	1
CYTOKINE_PRODUCTION	3.13999	1
CYTOKINE_SECRETION	0	1
CYTOKINESIS	2.6932	1
CYTOPLASM	1.14839	1
CYTOPLASMIC_MEMBRANE_BOUND_VESICLE	1.89646	1
CYTOPLASMIC_PART	0.806456	1
CYTOPLASMIC_VESICLE	1.83188	1
CYTOPLASMIC_VESICLE_MEMBRANE	2.15417	1
CYTOPLASMIC_VESICLE_PART	2.15417	1
CYTOPLASM_ORGANIZATION_AND_BIOGENESIS	13.5422	1
CYTOSKELETAL_PART	1.35576	1
CYTOSKELETAL_PROTEIN_BINDING	2.74257	1
CYTOSKELETON_DEPENDENT_INTRACELLULAR_TRANSPORT	4.49954	1
CYTOSKELETON	1.63476	1
CYTOSKELETON_ORGANIZATION_AND_BIOGENESIS	2.33654	1
CYTOSOL	0.77767	1
CYTOSOLIC_PART	0	1
DACOSTA_ERCC3_ALLELE_XPCS_VS_TTD_DN	1.9944	1
DACOSTA_ERCC3_ALLELE_XPCS_VS_TTD_UP	9.8674	1
DACOSTA_LOW_DOSE_UV_RESPONSE_VIA_ERCC3_XPCS_DN	27.0612	1
DACOSTA_LOW_DOSE_UV_RESPONSE_VIA_ERCC3_XPCS_UP	0	1
DACOSTA_UV_RESPONSE_VIA_ERCC3_COMMON_DN	1.56171	1
DACOSTA_UV_RESPONSE_VIA_ERCC3_COMMON_UP	5.12705	1
DACOSTA_UV_RESPONSE_VIA_ERCC3_DN	1.6968	1
DACOSTA_UV_RESPONSE_VIA_ERCC3_TTD_DN	1.41743	1
DACOSTA_UV_RESPONSE_VIA_ERCC3_TTD_UP	1.14464	1
DACOSTA_UV_RESPONSE_VIA_ERCC3_XPCS_DN	1.39895	1
DACOSTA_UV_RESPONSE_VIA_ERCC3_XPCS_UP	3.16892	1
DAIRKEE_CANCER_PRONE_RESPONSE_BPA	0	1
DAIRKEE_CANCER_PRONE_RESPONSE_BPA_E2	1.34724	1
DAIRKEE_CANCER_PRONE_RESPONSE_E2	1.73674	1
DAIRKEE_TERT_TARGETS_DN	0.571009	1
DAIRKEE_TERT_TARGETS_UP	1.59752	1
DAMAGED_DNA_BINDING	2.6932	1
DANG_BOUND_BY_MYC	1.80797	1
DANG_MYC_TARGETS_DN	9.37805	1
DANG_MYC_TARGETS_UP	1.18781	1
DANG_REGULATED_BY_MYC_UP	1.45587	1
DASU_IL6_SIGNALING_DN	18.0064	1
DASU_IL6_SIGNALING_SCAR_UP	6.01403	1
DAUER_STAT3_TARGETS_DN	1.41632	1
DAVICIONI_MOLECULAR_ARMS_VS_ERMS_DN	3.26066	1
DAVICIONI_MOLECULAR_ARMS_VS_ERMS_UP	1.47352	1
DAVICIONI_PAX_FOXO1_SIGNATURE_IN_ARMS_DN	9.55503	1
DAVICIONI_PAX_FOXO1_SIGNATURE_IN_ARMS_UP	2.84491	1
DAVICIONI_RHABDOMYOSARCOMA_PAX_FOXO1_FUSION_DN	0	1
DAVICIONI_RHABDOMYOSARCOMA_PAX_FOXO1_FUSION_UP	3.44005	1
DAVICIONI_TARGETS_OF_PAX_FOXO1_FUSIONS_DN	3.93548	1
DAVIES_MULTIPLE_MYELOMA_VS_MGUS_DN	5.68468	1
DAVIES_MULTIPLE_MYELOMA_VS_MGUS_UP	0	1
DAZARD_RESPONSE_TO_UV_NHEK_DN	1.24983	1
DAZARD_RESPONSE_TO_UV_SCC_DN	1.13291	1
DAZARD_RESPONSE_TO_UV_SCC_UP	2.48826	1
DAZARD_UV_RESPONSE_CLUSTER_G1	2.76706	1
DAZARD_UV_RESPONSE_CLUSTER_G24	5.68468	1
DAZARD_UV_RESPONSE_CLUSTER_G2	9.02261	1
DAZARD_UV_RESPONSE_CLUSTER_G3	16.2485	1
DAZARD_UV_RESPONSE_CLUSTER_G4	9.02261	1
DAZARD_UV_RESPONSE_CLUSTER_G5	0	1
DAZARD_UV_RESPONSE_CLUSTER_G6	0.85975	1
DEACETYLASE_ACTIVITY	0	1
DEAMINASE_ACTIVITY	9.0008	1
DEBIASI_APOPTOSIS_BY_REOVIRUS_INFECTION_UP	2.95601	1
DEBOSSCHER_NFKB_TARGETS_REPRESSED_BY_GLUCOCORTICOIDS	0	1
DEFENSE_RESPONSE	2.86029	1
DEFENSE_RESPONSE_TO_BACTERIUM	0	1
DEFENSE_RESPONSE_TO_VIRUS	0	1
DELAYED_RECTIFIER_POTASSIUM_CHANNEL_ACTIVITY	0	1
DELLA_RESPONSE_TO_TSA_AND_BUTYRATE	2.56475	1
DELYS_THYROID_CANCER_DN	2.01324	1
DENDRITE	3.59155	1
DEOXYRIBONUCLEASE_ACTIVITY	2.4484	1
DEPHOSPHORYLATION	5.02728	1
DER_IFN_ALPHA_RESPONSE_DN	0	1
DER_IFN_ALPHA_RESPONSE_UP	5.12705	1
DER_IFN_BETA_RESPONSE_DN	0	1
DER_IFN_BETA_RESPONSE_UP	5.02705	1
DER_IFN_GAMMA_RESPONSE_DN	0	1
DETECTION_OF_ABIOTIC_STIMULUS	0	1
DETECTION_OF_BIOTIC_STIMULUS	0	1
DETECTION_OF_CHEMICAL_STIMULUS	0	1
DETECTION_OF_EXTERNAL_STIMULUS	0	1
DETECTION_OF_STIMULUS	0	1
DETECTION_OF_STIMULUS_INVOLVED_IN_SENSORY_PERCEPTION	0	1
DEURIG_T_CELL_PROLYMPHOCYTIC_LEUKEMIA_DN	2.08977	1
DEURIG_T_CELL_PROLYMPHOCYTIC_LEUKEMIA_UP	0.947296	1
DEVELOPMENTAL_GROWTH	4.49026	1
DEVELOPMENTAL_MATURATION	2.56475	1
DEVELOPMENT_OF_PRIMARY_SEXUAL_CHARACTERISTICS	0	1
DE_YY1_TARGETS_DN	2.37836	1
DE_YY1_TARGETS_UP	3.59841	1
DIAZ_CHRONIC_MEYLOGENOUS_LEUKEMIA_DN	3.28736	1
DIAZ_CHRONIC_MEYLOGENOUS_LEUKEMIA_UP	1.03057	1
DIGESTION	1.22286	1
DING_LUNG_CANCER_BY_MUTATION_RATE	0	1
DING_LUNG_CANCER_EXPRESSION_BY_COPY_NUMBER	0	1
DING_LUNG_CANCER_MUTATED_FREQUENTLY	4.89855	1
DING_LUNG_CANCER_MUTATED_RECURRENTLY	10.7797	1
DING_LUNG_CANCER_MUTATED_SIGNIFICANTLY	4.15305	1
DIRMEIER_LMP1_RESPONSE_LATE_DN	0	1
DISTECHE_ESCAPED_FROM_X_INACTIVATION	0	1
DI___TRI_VALENT_INORGANIC_CATION_TRANSMEMBRANE_TRANSPORTER_ACTIVITY	2.4484	1
DI___TRI_VALENT_INORGANIC_CATION_TRANSPORT	0	1
DITTMER_PTHLH_TARGETS_DN	3.66901	1
DITTMER_PTHLH_TARGETS_UP	4.44155	1
DNA_CATABOLIC_PROCESS	4.49954	1
DNA_DAMAGE_CHECKPOINT	0	1
DNA_DAMAGE_RESPONSESIGNAL_TRANSDUCTION_BY_P53_CLASS_MEDIATOR	0	1
DNA_DAMAGE_RESPONSESIGNAL_TRANSDUCTION	0	1
DNA_DAMAGE_RESPONSESIGNAL_TRANSDUCTION_RESULTING_IN_INDUCTION_OF_APOPTOSIS	0	1
DNA_DEPENDENT_ATPASE_ACTIVITY	0	1
DNA_DEPENDENT_DNA_REPLICATION	2.03482	1
DNA_DIRECTED_DNA_POLYMERASE_ACTIVITY	0	1
DNA_DIRECTED_RNA_POLYMERASE_COMPLEX	0	1
DNA_DIRECTED_RNA_POLYMERASEII_CORE_COMPLEX	0	1
DNA_DIRECTED_RNA_POLYMERASEII_HOLOENZYME	0	1
DNA_FRAGMENTATION_DURING_APOPTOSIS	0	1
DNA_HELICASE_ACTIVITY	0	1
DNA_INTEGRITY_CHECKPOINT	0	1
DNA_METABOLIC_PROCESS	2.19131	1
DNA_MODIFICATION	0	1
DNA_PACKAGING	0	1
DNA_POLYMERASE_ACTIVITY	0	1
DNA_RECOMBINATION	2.20143	1
DNA_REPAIR	1.30353	1
DNA_REPLICATION	2.23049	1
DNA_REPLICATION_INITIATION	0	1
DOANE_BREAST_CANCER_CLASSES_DN	5.41219	1
DOANE_BREAST_CANCER_CLASSES_UP	1.49646	1
DOANE_BREAST_CANCER_ESR1_DN	5.66262	1
DOANE_BREAST_CANCER_ESR1_UP	0.483153	1
DOANE_RESPONSE_TO_ANDROGEN_DN	2.41682	1
DOANE_RESPONSE_TO_ANDROGEN_UP	2.5337	1
DODD_NASOPHARYNGEAL_CARCINOMA_DN	1.63807	1
DODD_NASOPHARYNGEAL_CARCINOMA_UP	1.11961	1
DONATO_CELL_CYCLE_TRETINOIN	0	1
DORN_ADENOVIRUS_INFECTION_12HR_DN	4.05724	1
DORN_ADENOVIRUS_INFECTION_12HR_UP	8.68341	1
DORN_ADENOVIRUS_INFECTION_24HR_UP	0	1
DORN_ADENOVIRUS_INFECTION_32HR_UP	0	1
DORN_ADENOVIRUS_INFECTION_48HR_UP	3.84859	1
DORSAM_HOXA9_TARGETS_DN	6.01403	1
DORSAM_HOXA9_TARGETS_UP	3.17469	1
DORSEY_GAB2_TARGETS	7.73489	1
DOUBLE_STRAND_BREAK_REPAIR	4.49954	1
DOUBLE_STRANDED_DNA_BINDING	0	1
DOUBLE_STRANDED_RNA_BINDING	0	1
DOUGLAS_BMI1_TARGETS_DN	1.31294	1
DRUG_BINDING	0	1
DUNNE_TARGETS_OF_AML1_MTG8_FUSION_DN	10.8587	1
DUNNE_TARGETS_OF_AML1_MTG8_FUSION_UP	0	1
DYSTROPHIN_ASSOCIATED_GLYCOPROTEIN_COMPLEX	0	1
EARLY_ENDOSOME	0	1
EBAUER_MYOGENIC_TARGETS_OF_PAX3_FOXO1_FUSION	3.00337	1
EBAUER_TARGETS_OF_PAX3_FOXO1_FUSION_DN	2.3974	1
EGUCHI_CELL_CYCLE_RB1_TARGETS	0	1
EHLERS_ANEUPLOIDY_DN	0	1
EHLERS_ANEUPLOIDY_UP	0	1
EHRLICH_ICF_SYNDROM_DN	4.49026	1
EHRLICH_ICF_SYNDROM_UP	5.98743	1
EINAV_INTERFERON_SIGNATURE_IN_CANCER	0	1
ELECTRON_CARRIER_ACTIVITY	3.66901	1
ELECTRON_TRANSPORT_GO_0006118	0	1
ELVIDGE_HIF1A_AND_HIF2A_TARGETS_UP	4.05724	1
ELVIDGE_HIF1A_TARGETS_UP	2.41907	1
ELVIDGE_HIF2A_TARGETS_UP	0	1
ELVIDGE_HYPOXIA_BY_DMOG_DN	2.53294	1
ELVIDGE_HYPOXIA_DN	1.41031	1
EMBRYO_IMPLANTATION	5.38895	1
EMBRYONIC_DEVELOPMENT	0	1
EMBRYONIC_MORPHOGENESIS	0	1
ENDOCYTIC_VESICLE	8.31015	1
ENDODEOXYRIBONUCLEASE_ACTIVITY	0	1
ENDOMEMBRANE_SYSTEM	0.488451	1
ENDONUCLEASE_ACTIVITY	0	1
ENDONUCLEASE_ACTIVITY_GO_0016893	0	1
ENDOPEPTIDASE_ACTIVITY	1.43116	1
ENDOPLASMIC_RETICULUM	0.746883	1
ENDOPLASMIC_RETICULUM_LUMEN	0	1
ENDOPLASMIC_RETICULUM_MEMBRANE	0	1
ENDOPLASMIC_RETICULUM_PART	0	1
ENDORIBONUCLEASE_ACTIVITY	0	1
ENDOSOME	1.6842	1
ENDOSOME_TRANSPORT	2.34166	1
ENDOTHELIAL_CELL_MIGRATION	5.38895	1
ENDOTHELIAL_CELL_PROLIFERATION	0	1
ENERGY_DERIVATION_BY_OXIDATION_OF_ORGANIC_COMPOUNDS	1.41632	1
ENERGY_RESERVE_METABOLIC_PROCESS	3.36715	1
ENGELMANN_CANCER_PROGENITORS_DN	3.09498	1
ENGELMANN_CANCER_PROGENITORS_UP	2.11483	1
ENK_UV_RESPONSE_KERATINOCYTE_DN	1.05602	1
ENVELOPE	0	1
ENZYME_ACTIVATOR_ACTIVITY	0.866726	1
ENZYME_BINDING	1.21077	1
ENZYME_INHIBITOR_ACTIVITY	2.88524	1
ENZYME_LINKED_RECEPTOR_PROTEIN_SIGNALING_PATHWAY	4.22158	1
ENZYME_REGULATOR_ACTIVITY	1.55462	1
EPIDERMAL_GROWTH_FACTOR_RECEPTOR_SIGNALING_PATHWAY	2.6932	1
EPITHELIAL_CELL_DIFFERENTIATION	0	1
EPITHELIAL_TO_MESENCHYMAL_TRANSITION	15.4375	1
ER_GOLGI_INTERMEDIATE_COMPARTMENT	0	1
ER_NUCLEAR_SIGNALING_PATHWAY	0	1
ER_TO_GOLGI_VESICLE_MEDIATED_TRANSPORT	0	1
ESTABLISHMENT_AND_OR_MAINTENANCE_OF_CELL_POLARITY	0	1
ESTABLISHMENT_AND_OR_MAINTENANCE_OF_CHROMATIN_ARCHITECTURE	0.746288	1
ESTABLISHMENT_OF_CELLULAR_LOCALIZATION	1.23421	1
ESTABLISHMENT_OF_LOCALIZATION	1.05203	1
ESTABLISHMENT_OF_ORGANELLE_LOCALIZATION	0	1
ESTABLISHMENT_OF_PROTEIN_LOCALIZATION	2.05424	1
ESTABLISHMENT_OF_VESICLE_LOCALIZATION	0	1
EUKARYOTIC_TRANSLATION_INITIATION_FACTOR_3_COMPLEX	0	1
EXCITATORY_EXTRACELLULAR_LIGAND_GATED_ION_CHANNEL_ACTIVITY	0	1
EXCRETION	0	1
EXOCYTOSIS	0	1
EXONUCLEASE_ACTIVITY	2.99274	1
EXOPEPTIDASE_ACTIVITY	0	1
EXTERNAL_SIDE_OF_PLASMA_MEMBRANE	3.59155	1
EXTRACELLULAR_LIGAND_GATED_ION_CHANNEL_ACTIVITY	0	1
EXTRACELLULAR_MATRIX	3.50912	1
EXTRACELLULAR_MATRIX_PART	3.00337	1
EXTRACELLULAR_MATRIX_STRUCTURAL_CONSTITUENT	2.0712	1
EXTRACELLULAR_STRUCTURE_ORGANIZATION_AND_BIOGENESIS	1.53794	1
EXTRINSIC_TO_MEMBRANE	0	1
EXTRINSIC_TO_PLASMA_MEMBRANE	0	1
FAELT_B_CLL_WITH_VH3_21_DN	0	1
FAELT_B_CLL_WITH_VH3_21_UP	3.95813	1
FAELT_B_CLL_WITH_VH_REARRANGEMENTS_DN	0	1
FAELT_B_CLL_WITH_VH_REARRANGEMENTS_UP	5.54743	1
FALVELLA_SMOKERS_WITH_LUNG_CANCER	5.88085	1
FARMER_BREAST_CANCER_APOCRINE_VS_BASAL	2.35978	1
FARMER_BREAST_CANCER_APOCRINE VS LUMINAL	2.38203	1
FARMER_BREAST_CANCER_BASAL_VS_LULMINAL	1.46901	1
FARMER_BREAST_CANCER_CLUSTER_1	0	1
FARMER_BREAST_CANCER_CLUSTER_2	0	1
FARMER_BREAST_CANCER_CLUSTER_3	13.5422	1
FARMER_BREAST_CANCER_CLUSTER_4	12.4934	1
FARMER_BREAST_CANCER_CLUSTER_5	9.55503	1
FARMER_BREAST_CANCER_CLUSTER_6	0	1
FARMER_BREAST_CANCER_CLUSTER_7	9.55503	1
FARMER_BREAST_CANCER_CLUSTER_8	0	1
FATTY_ACID_BETA_OXIDATION	5.38895	1
FATTY_ACID_BIOSYNTHETIC_PROCESS	0	1
FATTY_ACID_METABOLIC_PROCESS	1.79678	1
FATTY_ACID_OXIDATION	3.16892	1
FEEDING_BEHAVIOR	0	1
FEMALE_GAMETE_GENERATION	0	1
FEMALE_PREGNANCY	2.63181	1
FERRANDO_HOX11_NEIGHBORS	3.84859	1
FERRANDO_LYL1_NEIGHBORS	0	1
FERRANDO_TAL1_NEIGHBORS	7.20037	1
FERRANDO_T_ALL_WITH_MLL_ENL_FUSION_DN	0.679928	1
FERRANDO_T_ALL_WITH_MLL_ENL_FUSION_UP	2.74114	1
FERRARI_RESPONSE_TO_FENRETINIDE_DN	10.7797	1
FERREIRA_EWINGS_SARCOMA_UNSTABLE_VS_STABLE_DN	0	1
FERREIRA_EWINGS_SARCOMA_UNSTABLE_VS_STABLE_UP	1.03452	1
FINAK_BREAST_CANCER_SDPP_SIGNATURE	0	1
FINETTI_BREAST_CANCER_BASAL_VS_LUMINAL	0	1
FINETTI_BREAST_CANCER_KINOME_GREEN	0	1
FINETTI_BREAST_CANCER_KINOME_RED	0	1
FINETTI_BREAST_CANCERS_KINOME_BLUE	0	1
FINETTI_BREAST_CANCERS_KINOME_GRAY	0	1
FIRESTEIN_CTNNB1_PATHWAY_AND_PROLIFERATION	0	1
FIRESTEIN_CTNNB1_PATHWAY	0	1
FIRESTEIN_PROLIFERATION	1.65835	1
FLECHNER_BIOPSY_KIDNEY_TRANSPLANT_OK_VS_DONOR_DN	1.9231	1
FLECHNER_BIOPSY_KIDNEY_TRANSPLANT_OK_VS_DONOR_UP	1.68399	1
FLECHNER_BIOPSY_KIDNEY_TRANSPLANT_REJECTED_VS_OK_DN	1.17249	1
FLECHNER_BIOPSY_KIDNEY_TRANSPLANT_REJECTED_VS_OK_UP	1.18294	1
FLECHNER_PBL_KIDNEY_TRANSPLANT_OK_VS_DONOR_DN	2.56892	1
FLECHNER_PBL_KIDNEY_TRANSPLANT_OK_VS_DONOR_UP	1.94718	1
FLECHNER_PBL_KIDNEY_TRANSPLANT_REJECTED_VS_OK_DN	3.45185	1
FLECHNER_PBL_KIDNEY_TRANSPLANT_REJECTED_VS_OK_UP	1.6582	1
FLOTHO_PEDIATRIC_ALL_THERAPY_RESPONSE_DN	0	1
FLOTHO_PEDIATRIC_ALL_THERAPY_RESPONSE_UP	0.995923	1
FOCAL_ADHESION	5.38895	1
FOCAL_ADHESION_FORMATION	5.98743	1
FONTAINE_FOLLICULAR_THYROID_ADENOMA_DN	3.67432	1
FONTAINE_FOLLICULAR_THYROID_ADENOMA_UP	2.70222	1
[truncated: 4,498 more rows]

## Sheet: cluster 19
ID	fold over random	FDR
DACOSTA_UV_RESPONSE_VIA_ERCC3_DN	7.25766	0
CHARAFE_BREAST_CANCER_LUMINAL_VS_MESENCHYMAL_DN	9.571	0
CHARAFE_BREAST_CANCER_LUMINAL_VS_BASAL_DN	8.01862	0
REN_ALVEOLAR_RHABDOMYOSARCOMA_DN	8.09392	0
BUYTAERT_PHOTODYNAMIC_THERAPY_STRESS_UP	5.13908	3e-15
SENESE_HDAC3_TARGETS_UP	5.93105	1.885e-12
NUYTTEN_EZH2_TARGETS_UP	4.26439	6.752e-12
DACOSTA_UV_RESPONSE_VIA_ERCC3_COMMON_DN	6.3369	9.519e-12
BORCZUK_MALIGNANT_MESOTHELIOMA_UP	6.618	2.26514e-09
SENESE_HDAC1_TARGETS_UP	5.34233	9.09007e-09
DAVICIONI_TARGETS_OF_PAX_FOXO1_FUSIONS_UP	7.08503	1.10187e-08
KIM_WT1_TARGETS_UP	7.77197	1.63606e-08
CTTTGT_V$LEF1_Q2	3.01951	1.36716e-07
FLECHNER_BIOPSY_KIDNEY_TRANSPLANT_OK_VS_DONOR_UP	4.48735	1.45524e-07
ONKEN_UVEAL_MELANOMA_UP	3.77369	3.83268e-07
RUTELLA_RESPONSE_TO_HGF_UP	4.99012	4.17299e-07
CAGTATT,MIR-200B,MIR-200C,MIR-429	5.0755	6.18401e-07
SCHLOSSER_SERUM_RESPONSE_DN	3.84606	1.12955e-06
module_3	5.0583	1.41189e-06
DAZARD_RESPONSE_TO_UV_NHEK_DN	6.10746	2.93464e-06
AMUNDSON_POOR_SURVIVAL_AFTER_GAMMA_RADIATION_8G	12.2275	2.97369e-06
RUTELLA_RESPONSE_TO_CSF2RB_AND_IL4_UP	5.27451	2.97711e-06
KEGG_PATHWAYS_IN_CANCER	5.32065	5.67957e-06
SMITH_TERT_TARGETS_UP	8.96436	7.01085e-06
KEGG_ADHERENS_JUNCTION	13.011	7.27708e-06
ENK_UV_RESPONSE_EPIDERMIS_DN	4.2163	7.54244e-06
MITSIADES_RESPONSE_TO_APLIDIN_UP	4.24876	1.19448e-05
KEGG_FOCAL_ADHESION	6.27783	8.1429e-05
CREIGHTON_ENDOCRINE_THERAPY_RESISTANCE_5	4.0757	9.22468e-05
DIAZ_CHRONIC_MEYLOGENOUS_LEUKEMIA_UP	2.68372	0.000113894
GTGCAAT,MIR-25,MIR-32,MIR-92,MIR-363,MIR-367	5.37582	0.000124674
POSITIVE_REGULATION_OF_CELLULAR_PROCESS	3.49876	0.000129892
LU_AGING_BRAIN_DN	5.35406	0.000132343
SIGNAL_TRANSDUCTION	2.55393	0.000134431
KEGG_LEUKOCYTE_TRANSENDOTHELIAL_MIGRATION	8.4417	0.000164541
LEE_LIVER_CANCER_SURVIVAL_DN	7.50087	0.00019208
CREIGHTON_ENDOCRINE_THERAPY_RESISTANCE_3	3.35331	0.000200203
GRUETZMANN_PANCREATIC_CANCER_UP	4.47914	0.00022612
TGCACTT,MIR-519C,MIR-519B,MIR-519A	4.32722	0.000397252
FULCHER_INFLAMMATORY_RESPONSE_LECTIN_VS_LPS_UP	3.55494	0.000414174
MASSARWEH_TAMOXIFEN_RESISTANCE_UP	3.52291	0.000493286
POSITIVE_REGULATION_OF_BIOLOGICAL_PROCESS	3.281	0.000496386
DIRMEIER_LMP1_RESPONSE_LATE_UP	13.7498	0.000556724
TTGCCAA,MIR-182	4.79069	0.0006716
CTTTGTA,MIR-524	4.11752	0.000885766
MANALO_HYPOXIA_UP	5.56302	0.000980503
KIM_WT1_TARGETS_12HR_DN	5.48042	0.00118309
PODAR_RESPONSE_TO_ADAPHOSTIN_UP	6.2829	0.0014326
ENK_UV_RESPONSE_KERATINOCYTE_DN	3.59005	0.00159604
ZHANG_RESPONSE_TO_IKK_INHIBITOR_AND_TNF_UP	5.34803	0.00160624
GENTILE_UV_HIGH_DOSE_DN	4.97882	0.00179371
VANTVEER_BREAST_CANCER_ESR1_DN	5.29724	0.00181066
GARY_CD5_TARGETS_UP	3.66993	0.00185769
DAZARD_UV_RESPONSE_CLUSTER_G6	7.22435	0.00257339
TGCTGCT,MIR-15A,MIR-16,MIR-15B,MIR-195,MIR-424,MIR-497	3.48912	0.00261438
GCM_MAP4K4	6.48846	0.00269326
AMIT_EGF_RESPONSE_480_HELA	5.93556	0.002704
module_8	3.80922	0.00304065
COULOUARN_TEMPORAL_TGFB1_SIGNATURE_UP	9.06134	0.00352067
ZHOU_INFLAMMATORY_RESPONSE_LIVE_UP	3.61542	0.00402532
AACTTT_UNKNOWN	2.39297	0.00410856
BLALOCK_ALZHEIMERS_DISEASE_UP	2.28714	0.0048029
GCACTTT,MIR-17-5P,MIR-20A,MIR-106A,MIR-106B,MIR-20B,MIR-519D	3.44873	0.00521683
CAGCTTT,MIR-320	5.11986	0.00614356
OSMAN_BLADDER_CANCER_UP	3.7547	0.00664562
LAIHO_COLORECTAL_CANCER_SERRATED_UP	7.30161	0.00695204
module_321	7.16353	0.00825805
TGANTCA_V$AP1_C	2.74332	0.0087618
HUANG_DASATINIB_RESISTANCE_UP	9.50868	0.00890579
YAGI_AML_FAB_MARKERS	5.31471	0.00915602
NUYTTEN_NIPP1_TARGETS_DN	2.83458	0.00915775
SPIELMAN_LYMPHOBLAST_EUROPEAN_VS_ASIAN_DN	3.15095	0.00945373
MULLIGHAN_MLL_SIGNATURE_2_DN	4.36761	0.00967087
BRUECKNER_TARGETS_OF_MIRLET7A3_UP	7.02758	0.00976588
KRIGE_RESPONSE_TO_TOSEDOSTAT_24HR_UP	2.86616	0.0106247
RUTELLA_RESPONSE_TO_HGF_VS_CSF2RB_AND_IL4_DN	4.5733	0.0109797
RODRIGUES_THYROID_CARCINOMA_DN	9.22492	0.011174
GCM_BMPR2	9.08692	0.0124892
RICKMAN_TUMOR_DIFFERENTIATED_WELL_VS_POORLY_DN	3.72724	0.0128901
OUELLET_OVARIAN_CANCER_INVASIVE_VS_LMP_UP	6.71609	0.0146636
module_254	10.7436	0.0149836
ACATTCC,MIR-1,MIR-206	4.42622	0.0162609
GTGCCTT,MIR-506	3.0439	0.0169993
KRIGE_RESPONSE_TO_TOSEDOSTAT_6HR_UP	2.63576	0.0171247
AACTGGA,MIR-145	5.01031	0.0173514
LIU_PROSTATE_CANCER_DN	3.37727	0.0192334
AMIT_EGF_RESPONSE_240_HELA	10.34	0.0193792
GCM_MAP1B	10.34	0.0193792
GGGCGGR_V$SP1_Q6	2.05575	0.0196293
TOOKER_GEMCITABINE_RESISTANCE_DN	6.37565	0.0232699
TOOKER_RESPONSE_TO_BEXAROTENE_UP	6.37565	0.0232699
DODD_NASOPHARYNGEAL_CARCINOMA_DN	2.35335	0.0236325
RODRIGUES_THYROID_CARCINOMA_ANAPLASTIC_UP	2.8406	0.0258018
YAGI_AML_WITH_T_8_21_TRANSLOCATION	3.67753	0.0269401
LINDSTEDT_DENDRITIC_CELL_MATURATION_C	9.78308	0.0279997
THEILGAARD_NEUTROPHIL_AT_SKIN_WOUND_UP	8.12947	0.0286777
GEORGES_TARGETS_OF_MIR192_AND_MIR215	2.66982	0.0293829
module_312	12.262	0.0293972
KEGG_REGULATION_OF_ACTIN_CYTOSKELETON	4.73867	0.0315416
RUTELLA_RESPONSE_TO_HGF_VS_CSF2RB_AND_IL4_UP	3.48207	0.0333813
BIOCARTA_INTEGRIN_PATHWAY	11.948	0.0340935
NUTT_GBM_VS_AO_GLIOMA_UP	11.948	0.0340935
NAKAMURA_TUMOR_ZONE_PERIPHERAL_VS_CENTRAL_UP	4.12706	0.037239
CATTTCA,MIR-203	4.36279	0.0381255
SENESE_HDAC2_TARGETS_UP	6.74468	0.0398927
TIEN_INTESTINE_PROBIOTICS_2HR_DN	7.72197	0.0419878
CATTGTYY_V$SOX9_B1	4.08152	0.0424631
WINTER_HYPOXIA_METAGENE	4.60328	0.0429917
REACTOME_AXON_GUIDANCE	5.28064	0.0520639
ATAGGAA,MIR-202	7.35359	0.0603157
GCM_RAN	5.1475	0.0660294
FOURNIER_ACINAR_DEVELOPMENT_LATE_2	3.92134	0.0677796
KEGG_PANCREATIC_CANCER	8.55701	0.0681883
BILD_HRAS_ONCOGENIC_SIGNATURE	4.1192	0.0724013
ENK_UV_RESPONSE_KERATINOCYTE_UP	2.98259	0.0790995
TTANTCA_UNKNOWN	2.71328	0.0797559
AATGTGA,MIR-23A,MIR-23B	3.52094	0.0808513
ATGTACA,MIR-493	4.05386	0.0862418
REGULATION_OF_DEVELOPMENTAL_PROCESS	3.22836	0.0937574
GNF2_RAP1B	13.1818	0.098139
WANG_METHYLATED_IN_BREAST_CANCER	13.1818	0.098139
CHARAFE_BREAST_CANCER_BASAL_VS_MESENCHYMAL_DN	9.95752	0.0991468
module_1	3.46187	0.099955
LIAO_METASTASIS	2.97789	0.121106
TGCTTTG,MIR-330	3.92995	0.12115
GOZGIT_ESR1_TARGETS_DN	2.6375	0.13906
BLUM_RESPONSE_TO_SALIRASIB_UP	4.11064	0.140726
KEGG_PATHOGENIC_ESCHERICHIA_COLI_INFECTION	9.36964	0.141334
BIOCARTA_RAS_PATHWAY	17.8686	0.144326
REGULATION_OF_APOPTOSIS	3.50342	0.144879
ZHONG_RESPONSE_TO_AZACITIDINE_AND_TSA_UP	4.36387	0.150332
ALONSO_METASTASIS_UP	4.70524	0.151513
TGCCTTA,MIR-124A	3.01714	0.151731
REGULATION_OF_PROGRAMMED_CELL_DEATH	3.48253	0.155493
TTGCACT,MIR-130A,MIR-301,MIR-130B	3.45162	0.172843
WU_CELL_MIGRATION	4.60067	0.186447
DEURIG_T_CELL_PROLYMPHOCYTIC_LEUKEMIA_DN	3.58745	0.187255
KEGG_TIGHT_JUNCTION	5.54232	0.192416
GTPASE_ACTIVITY	6.23407	0.20141
LINDGREN_BLADDER_CANCER_CLUSTER_2B	3.26913	0.202742
NEGATIVE_REGULATION_OF_CELLULAR_PROCESS	2.7112	0.22374
KEGG_SMALL_CELL_LUNG_CANCER	7.10684	0.231334
NELSON_RESPONSE_TO_ANDROGEN_UP	7.10684	0.231334
GCM_PTK2	5.41064	0.232552
BILBAN_B_CLL_LPL_UP	8.53165	0.243588
V$LEF1_Q6	4.14039	0.249974
GTATTAT,MIR-369-3P	4.82377	0.261288
FLECHNER_PBL_KIDNEY_TRANSPLANT_OK_VS_DONOR_DN	10.7489	0.272095
COLDREN_GEFITINIB_RESISTANCE_UP	6.92692	0.273542
ZHANG_TARGETS_OF_EWSR1_FLI1_FUSION	6.84034	0.297052
DAVICIONI_MOLECULAR_ARMS_VS_ERMS_UP	3.43043	0.309284
KEGG_MAPK_SIGNALING_PATHWAY	3.80067	0.31286
GNF2_MSN	14.7636	0.316791
SUNG_METASTASIS_STROMA_UP	5.82049	0.330251
TTTGCAC,MIR-19A,MIR-19B	3.02068	0.343987
BIOCARTA_CELL2CELL_PATHWAY	24.6316	0.35146
CYTOPLASM_ORGANIZATION_AND_BIOGENESIS	24.6316	0.35146
WANG_SMARCE1_TARGETS_DN	3.38792	0.354904
TIEN_INTESTINE_PROBIOTICS_6HR_DN	4.64532	0.359124
DAZARD_RESPONSE_TO_UV_SCC_UP	6.59245	0.377488
REACTOME_MYOGENESSIS	14.1493	0.377723
TACTTGA,MIR-26A,MIR-26B	3.7123	0.396223
AAAGGGA,MIR-204,MIR-211	4.22129	0.404799
TCTCTCC,MIR-185	6.51366	0.407967
LINDGREN_BLADDER_CANCER_CLUSTER_1_DN	3.20426	0.41008
LINDSTEDT_DENDRITIC_CELL_MATURATION_B	9.72131	0.44895
LE_SKI_TARGETS_UP	22.5605	0.462387
PURINE_RIBONUCLEOTIDE_BINDING	4.15724	0.464079
PICCALUGA_ANGIOIMMUNOBLASTIC_LYMPHOMA_UP	4.1159	0.507812
HORIUCHI_WTAP_TARGETS_UP	3.43065	0.515738
REACTOME_HEMOSTASIS	3.61426	0.517595
ST_ERK1_ERK2_MAPK_PATHWAY	13.057	0.526646
CYTOPLASM	1.89309	0.534883
GGGYGTGNY_UNKNOWN	2.82193	0.54302
GCM_CALM1	6.21644	0.551463
WINTER_HYPOXIA_UP	6.21644	0.551463
CELL_DEVELOPMENT	2.66603	0.559484
PURINE_NUCLEOTIDE_BINDING	4.05445	0.579363
DAZARD_RESPONSE_TO_UV_SCC_DN	6.14631	0.593082
REACTOME_SIGNALING_BY_TGF_BETA	20.826	0.596438
GCM_RAP2A	12.5735	0.615821
KEGG_ENDOCYTOSIS	4.34878	0.620978
ATACCTC,MIR-202	4.76785	0.621007
AACATTC,MIR-409-3P	5.27103	0.668557
NEGATIVE_REGULATION_OF_BIOLOGICAL_PROCESS	2.58292	0.682909
GTGCCAT,MIR-183	4.70163	0.69093
MORF_G22P1	4.70163	0.69093
PROTEIN_KINASE_CASCADE	3.50762	0.694023
DEBIASI_APOPTOSIS_BY_REOVIRUS_INFECTION_UP	3.70855	0.708844
KOKKINAKIS_METHIONINE_DEPRIVATION_96HR_UP	5.2264	0.709727
GCM_RAD21	12.1248	0.715964
TTGTTT_V$FOXO4_01	2.00587	0.74126
APOPTOSIS_GO	2.92664	0.758056
BROWNE_HCMV_INFECTION_24HR_DN	4.63868	0.766782
module_17	3.15316	0.774777
ENGELMANN_CANCER_PROGENITORS_UP	8.6892	0.785942
LOPEZ_MBD_TARGETS	2.28737	0.788694
CONCANNON_APOPTOSIS_BY_EPOXOMICIN_UP	3.66268	0.795328
PROGRAMMED_CELL_DEATH	2.91274	0.800726
ALONSO_METASTASIS_EMT_UP	11.7011	0.828177
VALK_AML_CLUSTER_15	11.7011	0.828177
POSITIVE_REGULATION_OF_DEVELOPMENTAL_PROCESS	3.88147	0.848552
JISON_SICKLE_CELL_DISEASE_UP	4.17934	0.860127
AGCATTA,MIR-155	5.05309	0.897534
LIU_VMYB_TARGETS_UP	5.05309	0.897534
CTATGCA,MIR-153	4.13287	0.94177
V$SOX9_B1	4.13287	0.94177
MITSIADES_RESPONSE_TO_APLIDIN_DN	3.5879	0.960401
REACTOME_G_ALPHA_12_13_SIGNALLING_EVENTS	8.33254	0.966303
SESTO_RESPONSE_TO_UV_C2	8.33254	0.966303
NUCLEOTIDE_BINDING	3.80923	0.999081
3_5_CYCLIC_NUCLEOTIDE_PHOSPHODIESTERASE_ACTIVITY	0	1
3_5_EXONUCLEASE_ACTIVITY	0	1
AAACCAC,MIR-140	3.0673	1
AAAGACA,MIR-511	1.97174	1
AAAGGAT,MIR-501	3.80575	1
AAANWWTGC_UNKNOWN	1.53592	1
AAAYRNCTG_UNKNOWN	0.667898	1
AAAYWAACM_V$HFH4_01	0.946054	1
AACGGTT,MIR-451	7.45253	1
AACTGAC,MIR-223	3.10271	1
AACWWCAANK_UNKNOWN	1.34004	1
AACYNNNNTTCCS_UNKNOWN	2.09746	1
AAGCAAT,MIR-137	1.71813	1
AAGCACA,MIR-218	2.26861	1
AAGCACT,MIR-520F	1.92017	1
AAGCCAT,MIR-135A,MIR-135B	2.55879	1
AAGGGAT,MIR-188	0.94195	1
AAGTCCA,MIR-422B,MIR-422A	3.54507	1
AAGWWRNYGGC_UNKNOWN	2.21722	1
AATGGAG,MIR-136	2.13086	1
ABDULRAHMAN_KIDNEY_CANCER_VHL_DN	4.19058	1
ABE_INNER_EAR	0	1
ABE_VEGFA_TARGETS_2HR	0	1
ABE_VEGFA_TARGETS_30MIN	0	1
ABE_VEGFA_TARGETS	0	1
ABRAHAM_ALPC_VS_MULTIPLE_MYELOMA_DN	0	1
ABRAHAM_ALPC_VS_MULTIPLE_MYELOMA_UP	5.84714	1
ACAACCT,MIR-453	1.8609	1
ACAACTT,MIR-382	0.955453	1
ACACTAC,MIR-142-3P	3.63524	1
ACACTCC,MIR-122A	4.98277	1
ACACTGG,MIR-199A,MIR-199B	2.90395	1
ACAGGGT,MIR-10A,MIR-10B	0.580303	1
ACATATC,MIR-190	1.21691	1
ACAWNRNSRCGG_UNKNOWN	0	1
ACAWYAAAG_UNKNOWN	1.69798	1
ACCAAAG,MIR-9	2.54747	1
ACCAATC,MIR-509	7.49512	1
ACCATTT,MIR-522	3.57909	1
ACCGAGC,MIR-423	0	1
ACCTGTTG_UNKNOWN	2.96576	1
ACETYLCHOLINE_BINDING	0	1
ACETYLGALACTOSAMINYLTRANSFERASE_ACTIVITY	6.70613	1
ACETYLGLUCOSAMINYLTRANSFERASE_ACTIVITY	4.47018	1
ACETYLTRANSFERASE_ACTIVITY	0	1
ACEVEDO_LIVER_CANCER_DN	1.09337	1
ACEVEDO_LIVER_CANCER_UP	1.11017	1
ACEVEDO_LIVER_CANCER_WITH_H3K27ME3_DN	1.09152	1
ACEVEDO_LIVER_CANCER_WITH_H3K27ME3_UP	1.43683	1
ACEVEDO_LIVER_CANCER_WITH_H3K9ME3_DN	1.09722	1
ACEVEDO_LIVER_CANCER_WITH_H3K9ME3_UP	0.501323	1
ACEVEDO_LIVER_TUMOR_VS_NORMAL_ADJACENT_TISSUE_DN	1.22432	1
ACEVEDO_LIVER_TUMOR_VS_NORMAL_ADJACENT_TISSUE_UP	1.27019	1
ACEVEDO_METHYLATED_IN_LIVER_CANCER_DN	1.65265	1
ACEVEDO_METHYLATED_IN_LIVER_CANCER_UP	1.24586	1
ACEVEDO_NORMAL_TISSUE_ADJACENT_TO_LIVER_TUMOR_DN	0.873478	1
ACEVEDO_NORMAL_TISSUE_ADJACENT_TO_LIVER_TUMOR_UP	1.59092	1
ACGCACA,MIR-210	0	1
ACID_AMINO_ACID_LIGASE_ACTIVITY	3.67479	1
ACTACCT,MIR-196A,MIR-196B	3.30805	1
ACTAYRNNNCCCR_UNKNOWN	0.643847	1
ACTGAAA,MIR-30A-3P,MIR-30E-3P	3.38602	1
ACTGCAG,MIR-17-3P	2.90171	1
ACTGCCT,MIR-34B	2.3606	1
ACTGTAG,MIR-139	4.923	1
ACTGTGA,MIR-27A,MIR-27B	2.60606	1
ACTIN_BINDING	2.65649	1
ACTIN_CYTOSKELETON	3.1048	1
ACTIN_CYTOSKELETON_ORGANIZATION_AND_BIOGENESIS	3.10255	1
ACTIN_FILAMENT_BASED_MOVEMENT	0	1
ACTIN_FILAMENT_BASED_PROCESS	2.84047	1
ACTIN_FILAMENT_BINDING	0	1
ACTIN_FILAMENT_BUNDLE_FORMATION	0	1
ACTIN_FILAMENT	3.35191	1
ACTIN_FILAMENT_ORGANIZATION	0	1
ACTIN_FILAMENT_POLYMERIZATION	0	1
ACTIN_POLYMERIZATION_AND_OR_DEPOLYMERIZATION	0	1
ACTIVATION_OF_IMMUNE_RESPONSE	3.94395	1
ACTIVATION_OF_JNK_ACTIVITY	4.47018	1
ACTIVATION_OF_MAPK_ACTIVITY	3.63297	1
ACTIVATION_OF_NF_KAPPAB_TRANSCRIPTION_FACTOR	0	1
ACTIVATION_OF_PROTEIN_KINASE_ACTIVITY	5.37899	1
ACTIVE_TRANSMEMBRANE_TRANSPORTER_ACTIVITY	1.09722	1
ACTTTAT,MIR-142-5P	3.32793	1
ACTWSNACTNY_UNKNOWN	1.11523	1
ACUTE_INFLAMMATORY_RESPONSE	0	1
ADAPTIVE_IMMUNE_RESPONSE	2.79276	1
ADAPTIVE_IMMUNE_RESPONSE_GO_0002460	2.9143	1
ADDYA_ERYTHROID_DIFFERENTIATION_BY_HEMIN	2.84427	1
ADENYLATE_CYCLASE_ACTIVATION	3.35191	1
ADENYL_NUCLEOTIDE_BINDING	2.93448	1
ADENYL_RIBONUCLEOTIDE_BINDING	3.02867	1
ADHERENS_JUNCTION	3.35191	1
ADP_BINDING	0	1
AEROBIC_RESPIRATION	0	1
AGARWAL_AKT_PATHWAY_TARGETS	13.4137	1
AGCACTT,MIR-93,MIR-302A,MIR-302B,MIR-302C,MIR-302D,MIR-372,MIR-373,MIR-520E,MIR-520A,MIR-526B,MIR-520B,MIR-520C,MIR-520D	2.22508	1
AGCGCAG,MIR-191	0	1
AGCGCTT,MIR-518F,MIR-518E,MIR-518A	3.94395	1
AGCTCCT,MIR-28	3.41825	1
AGCYRWTTC_UNKNOWN	0	1
AGGAAGC,MIR-516-3P	5.42194	1
AGGAGTG,MIR-483	2.16536	1
AGGCACT,MIR-515-3P	3.75199	1
AGGGCAG,MIR-18A	1.2066	1
AGGGCCA,MIR-328	1.61582	1
AGGTGCA,MIR-500	1.63561	1
AGING	0	1
AGTCAGC,MIR-345	3.88707	1
AGTCTAG,MIR-151	3.19214	1
AGTCTTA,MIR-499	3.10769	1
AGTGCGT,MIR-521	0	1
AGTTCTC,MIR-146A,MIR-146B	0	1
AGUIRRE_PANCREATIC_CANCER_COPY_NUMBER_DN	2.34163	1
AGUIRRE_PANCREATIC_CANCER_COPY_NUMBER_UP	2.0652	1
AIGNER_ZEB1_TARGETS	2.3933	1
AIYAR_COBRA1_TARGETS_DN	2.3933	1
AIYAR_COBRA1_TARGETS_UP	10.2852	1
AKL_HTLV1_INFECTION_DN	0.998409	1
AKL_HTLV1_INFECTION_UP	10.827	1
ALCALA_APOPTOSIS	2.96576	1
ALCALAY_AML_BY_NPM1_LOCALIZATION_DN	0.348078	1
ALCALAY_AML_BY_NPM1_LOCALIZATION_UP	1.86947	1
ALCOHOL_METABOLIC_PROCESS	0	1
ALDO_KETO_REDUCTASE_ACTIVITY	0	1
ALONSO_METASTASIS_DN	2.57769	1
ALONSO_METASTASIS_EMT_DN	0	1
ALONSO_METASTASIS_NEURAL_UP	0	1
AMBROSINI_FLAVOPIRIDOL_TREATMENT_TP53	0.585422	1
AMINE_BINDING	0	1
AMINE_BIOSYNTHETIC_PROCESS	0	1
AMINE_CATABOLIC_PROCESS	0	1
AMINE_METABOLIC_PROCESS	1.98017	1
AMINE_RECEPTOR_ACTIVITY	0	1
AMINE_TRANSMEMBRANE_TRANSPORTER_ACTIVITY	0	1
AMINE_TRANSPORT	0	1
AMINO_ACID_AND_DERIVATIVE_METABOLIC_PROCESS	0.674618	1
AMINO_ACID_CATABOLIC_PROCESS	0	1
AMINO_ACID_DERIVATIVE_BIOSYNTHETIC_PROCESS	0	1
AMINO_ACID_DERIVATIVE_METABOLIC_PROCESS	2.9143	1
AMINO_ACID_METABOLIC_PROCESS	0.89154	1
AMINO_ACID_TRANSMEMBRANE_TRANSPORTER_ACTIVITY	0	1
AMINO_ACID_TRANSPORT	0	1
AMINOPEPTIDASE_ACTIVITY	0	1
AMINO_SUGAR_METABOLIC_PROCESS	0	1
AMIT_DELAYED_EARLY_GENES	0	1
AMIT_EGF_RESPONSE_120_HELA	3.10769	1
AMIT_EGF_RESPONSE_120_MCF10A	1.52191	1
AMIT_EGF_RESPONSE_20_HELA	0	1
AMIT_EGF_RESPONSE_20_MCF10A	0	1
AMIT_EGF_RESPONSE_240_MCF10A	15.0446	1
AMIT_EGF_RESPONSE_40_HELA	1.48801	1
AMIT_EGF_RESPONSE_40_MCF10A	3.5284	1
AMIT_EGF_RESPONSE_480_MCF10A	6.01026	1
AMIT_EGF_RESPONSE_60_HELA	2.98566	1
AMIT_EGF_RESPONSE_60_MCF10A	5.61855	1
AMIT_SERUM_RESPONSE_120_MCF10A	6.47677	1
AMIT_SERUM_RESPONSE_20_MCF10A	0	1
AMIT_SERUM_RESPONSE_240_MCF10A	3.54507	1
AMIT_SERUM_RESPONSE_40_MCF10A	6.32189	1
AMIT_SERUM_RESPONSE_480_MCF10A	1.71746	1
AMIT_SERUM_RESPONSE_60_MCF10A	5.10088	1
AMUNDSON_DNA_DAMAGE_RESPONSE_TP53	0	1
AMUNDSON_GAMMA_RADIATION_RESISTANCE	0	1
AMUNDSON_GAMMA_RADIATION_RESPONSE	3.84059	1
AMUNDSON_GENOTOXIC_SIGNATURE	3.0673	1
AMUNDSON_POOR_SURVIVAL_AFTER_GAMMA_RADIATION_2G	3.58774	1
AMUNDSON_RESPONSE_TO_ARSENITE	3.4542	1
AMYLOID_PRECURSOR_PROTEIN_METABOLIC_PROCESS	0	1
ANATOMICAL_STRUCTURE_DEVELOPMENT	1.063	1
ANATOMICAL_STRUCTURE_FORMATION	0	1
ANATOMICAL_STRUCTURE_MORPHOGENESIS	1.63262	1
ANCHORED_TO_MEMBRANE	0	1
ANCHORED_TO_PLASMA_MEMBRANE	0	1
ANDROGEN_RECEPTOR_SIGNALING_PATHWAY	0	1
ANGIOGENESIS	0	1
ANION_CATION_SYMPORTER_ACTIVITY	4.47018	1
ANION_CHANNEL_ACTIVITY	0	1
ANION_TRANSMEMBRANE_TRANSPORTER_ACTIVITY	1.1538	1
ANION_TRANSPORT	0	1
ANTI_APOPTOSIS	3.50879	1
ANTIGEN_BINDING	0	1
ANTIOXIDANT_ACTIVITY	0	1
ANTIPORTER_ACTIVITY	0	1
APICAL_JUNCTION_COMPLEX	2.09385	1
APICAL_PART_OF_CELL	0	1
APICAL_PLASMA_MEMBRANE	0	1
APICOLATERAL_PLASMA_MEMBRANE	2.09385	1
APOPTOTIC_MITOCHONDRIAL_CHANGES	0	1
APOPTOTIC_NUCLEAR_CHANGES	0	1
APOPTOTIC_PROGRAM	1.07914	1
APPEL_IMATINIB_RESPONSE	2.09385	1
APPIERTO_RESPONSE_TO_FENRETINIDE_DN	0	1
APPIERTO_RESPONSE_TO_FENRETINIDE_UP	0	1
ARGGGTTAA_UNKNOWN	0.695802	1
AROMATIC_COMPOUND_METABOLIC_PROCESS	0	1
ARYLSULFATASE_ACTIVITY	0	1
ASGHARZADEH_NEUROBLASTOMA_POOR_SURVIVAL_DN	1.9705	1
ASTIER_INTEGRIN_SIGNALING	2.39789	1
ASTON_MAJOR_DEPRESSIVE_DISORDER_DN	1.66025	1
ASTON_MAJOR_DEPRESSIVE_DISORDER_UP	1.42456	1
ATAACCT,MIR-154	3.7429	1
ATAAGCT,MIR-21	1.88412	1
ATACTGT,MIR-144	2.33266	1
ATATGCA,MIR-448	3.79841	1
ATCATGA,MIR-433	3.56196	1
ATCMNTCCGY_UNKNOWN	0	1
ATCTTGC,MIR-31	4.5815	1
ATGAAGG,MIR-205	4.26576	1
ATGCACG,MIR-517B	0	1
ATGCAGT,MIR-217	2.99886	1
ATGCTGC,MIR-103,MIR-107	3.39645	1
ATGCTGG,MIR-338	2.10109	1
ATGGYGGA_UNKNOWN	5.05724	1
ATGTAGC,MIR-221,MIR-222	3.34961	1
ATGTCAC,MIR-489	2.49197	1
ATGTTAA,MIR-302C	1.23038	1
ATGTTTC,MIR-494	2.37771	1
ATPASE_ACTIVITY_COUPLED	0.718353	1
ATPASE_ACTIVITY_COUPLED_TO_MOVEMENT_OF_SUBSTANCES	1.67444	1
ATPASE_ACTIVITY_COUPLED_TO_TRANSMEMBRANE_MOVEMENT_OF_IONS	2.9143	1
ATPASE_ACTIVITY_COUPLED_TO_TRANSMEMBRANE_MOVEMENT_OF_IONS_PHOSPHORYLATIVE_MECHANISM	3.5284	1
ATPASE_ACTIVITY	0.606829	1
ATP_BINDING	3.19253	1
ATP_DEPENDENT_DNA_HELICASE_ACTIVITY	0	1
ATP_DEPENDENT_HELICASE_ACTIVITY	0	1
ATP_DEPENDENT_RNA_HELICASE_ACTIVITY	0	1
ATTACAT,MIR-380-3P	3.89129	1
ATTCTTT,MIR-186	3.10936	1
AUJLA_IL22_AND_IL17A_SIGNALING	0	1
AUNG_GASTRIC_CANCER	0	1
AUXILIARY_TRANSPORT_PROTEIN_ACTIVITY	0	1
AXON	0	1
AXON_GUIDANCE	0	1
AXONOGENESIS	1.4556	1
BACOLOD_RESISTANCE_TO_ALKYLATING_AGENTS_DN	0	1
BACOLOD_RESISTANCE_TO_ALKYLATING_AGENTS_UP	0	1
BAELDE_DIABETIC_NEPHROPATHY_DN	6.13007	1
BAELDE_DIABETIC_NEPHROPATHY_UP	0	1
BALDWIN_PRKCI_TARGETS_UP	2.09385	1
BALLIF_DEVELOPMENTAL_DISABILITY_P16_P12_DELETION	6.09632	1
BANDRES_RESPONSE_TO_CARMUSTIN_MGMT_24HR_DN	0	1
BANDRES_RESPONSE_TO_CARMUSTIN_MGMT_24HR_UP	0	1
BANDRES_RESPONSE_TO_CARMUSTIN_MGMT_48HR_DN	0.891182	1
BANDRES_RESPONSE_TO_CARMUSTIN_MGMT_48HR_UP	0	1
BANDRES_RESPONSE_TO_CARMUSTIN_WITHOUT_MGMT_24HR_DN	0	1
BANDRES_RESPONSE_TO_CARMUSTIN_WITHOUT_MGMT_24HR_UP	0	1
BANDRES_RESPONSE_TO_CARMUSTIN_WITHOUT_MGMT_48HR_DN	2.31075	1
BANDRES_RESPONSE_TO_CARMUSTIN_WITHOUT_MGMT_48HR_UP	0	1
BARIS_THYROID_CANCER_DN	5.20045	1
BARIS_THYROID_CANCER_UP	0	1
BARRIER_CANCER_RELAPSE_NORMAL_SAMPLE_DN	2.03025	1
BARRIER_CANCER_RELAPSE_NORMAL_SAMPLE_UP	0	1
BARRIER_CANCER_RELAPSE_TUMOR_SAMPLE_DN	0	1
BARRIER_CANCER_RELAPSE_TUMOR_SAMPLE_UP	0	1
BARRIER_COLON_CANCER_RECURRENCE_DN	0	1
BARRIER_COLON_CANCER_RECURRENCE_UP	3.35967	1
BASAKI_YBX1_TARGETS_DN	2.61882	1
BASAKI_YBX1_TARGETS_UP	3.37151	1
BASAL_LAMINA	3.5284	1
BASE_EXCISION_REPAIR	0	1
BASEMENT_MEMBRANE	1.91412	1
BASOLATERAL_PLASMA_MEMBRANE	4.33669	1
BASSO_B_LYMPHOCYTE_NETWORK	4.49693	1
BASSO_CD40_SIGNALING_DN	1.94501	1
BASSO_CD40_SIGNALING_UP	4.28878	1
BASSO_HAIRY_CELL_LEUKEMIA_DN	3.21399	1
BASSO_HAIRY_CELL_LEUKEMIA_UP	0	1
B_CELL_ACTIVATION	3.5284	1
B_CELL_DIFFERENTIATION	6.09632	1
BECKER_TAMOXIFEN_RESISTANCE_DN	4.30146	1
BECKER_TAMOXIFEN_RESISTANCE_UP	7.31366	1
BEGUM_TARGETS_OF_PAX3_FOXO1_FUSION_AND_PAX3	0	1
BEGUM_TARGETS_OF_PAX3_FOXO1_FUSION_DN	0	1
BEGUM_TARGETS_OF_PAX3_FOXO1_FUSION_UP	2.74136	1
BEHAVIOR	1.32339	1
BEIER_GLIOMA_STEM_CELL_DN	2.23764	1
BEIER_GLIOMA_STEM_CELL_UP	1.8609	1
BENNETT_SYSTEMIC_LUPUS_ERYTHEMATOSUS	2.9143	1
BENPORATH_CYCLING_GENES	1.70932	1
BENPORATH_EED_TARGETS	0.626017	1
BENPORATH_ES_1	1.21165	1
BENPORATH_ES_2	0	1
BENPORATH_ES_CORE_NINE_CORRELATED	3.52481	1
BENPORATH_ES_CORE_NINE	0	1
BENPORATH_ES_WITH_H3K27ME3	0.474033	1
BENPORATH_MYC_MAX_TARGETS	1.05916	1
BENPORATH_MYC_TARGETS_WITH_EBOX	1.35996	1
BENPORATH_NANOG_TARGETS	1.97812	1
BENPORATH_NOS_TARGETS	2.58081	1
BENPORATH_OCT4_TARGETS	2.01672	1
BENPORATH_PRC2_TARGETS	0.411681	1
BENPORATH_PROLIFERATION	2.78381	1
BENPORATH_SOX2_TARGETS	1.47504	1
BENPORATH_SUZ12_TARGETS	0.780656	1
BERNARD_PPAPDC1B_TARGETS_DN	0	1
BERNARD_PPAPDC1B_TARGETS_UP	0	1
BERTUCCI_INVASIVE_CARCINOMA_DUCTAL_VS_LOBULAR_DN	4.12597	1
BERTUCCI_INVASIVE_CARCINOMA_DUCTAL_VS_LOBULAR_UP	2.79276	1
BERTUCCI_MEDULLARY_VS_DUCTAL_BREAST_CANCER_DN	2.18097	1
BERTUCCI_MEDULLARY_VS_DUCTAL_BREAST_CANCER_UP	2.83502	1
BETA_TUBULIN_BINDING	7.45253	1
BHATI_G2M_ARREST_BY_2METHOXYESTRADIOL_DN	1.56107	1
BHATI_G2M_ARREST_BY_2METHOXYESTRADIOL_UP	1.96562	1
BHATTACHARYA_EMBRYONIC_STEM_CELL	1.65589	1
BIDUS_METASTASIS_DN	2.65549	1
BIDUS_METASTASIS_UP	2.57727	1
BILBAN_B_CLL_LPL_DN	0	1
BILD_CTNNB1_ONCOGENIC_SIGNATURE	4.5165	1
BILD_E2F3_ONCOGENIC_SIGNATURE	1.13068	1
BILD_MYC_ONCOGENIC_SIGNATURE	1.64197	1
BILD_SRC_ONCOGENIC_SIGNATURE	1.1538	1
BILE_ACID_METABOLIC_PROCESS	6.09632	1
BIOCARTA_41BB_PATHWAY	3.94395	1
BIOCARTA_ACE2_PATHWAY	0	1
BIOCARTA_ACH_PATHWAY	4.47018	1
BIOCARTA_ACTINY_PATHWAY	2.79276	1
BIOCARTA_AGPCR_PATHWAY	3.94395	1
BIOCARTA_AGR_PATHWAY	5.32241	1
BIOCARTA_AHSP_PATHWAY	0	1
BIOCARTA_AKAP13_PATHWAY	18.4024	1
BIOCARTA_AKAP95_PATHWAY	0	1
BIOCARTA_AKAPCENTROSOME_PATHWAY	3.94395	1
BIOCARTA_AKT_PATHWAY	6.40447	1
BIOCARTA_ALK_PATHWAY	5.77932	1
BIOCARTA_AMI_PATHWAY	3.5284	1
BIOCARTA_ARAP_PATHWAY	0	1
BIOCARTA_ARENRF2_PATHWAY	4.78956	1
BIOCARTA_ARF_PATHWAY	3.94395	1
BIOCARTA_ASBCELL_PATHWAY	0	1
BIOCARTA_AT1R_PATHWAY	6.13007	1
BIOCARTA_ATM_PATHWAY	15.9281	1
BIOCARTA_ATRBRCA_PATHWAY	3.35191	1
BIOCARTA_BAD_PATHWAY	2.48216	1
BIOCARTA_BARRESTIN_PATHWAY	0	1
BIOCARTA_BARRESTIN_SRC_PATHWAY	3.94395	1
BIOCARTA_BARR_MAPK_PATHWAY	4.78956	1
BIOCARTA_BCELLSURVIVAL_PATHWAY	0	1
BIOCARTA_BCR_PATHWAY	3.95366	1
BIOCARTA_BIOPEPTIDES_PATHWAY	2.85835	1
BIOCARTA_BLYMPHOCYTE_PATHWAY	0	1
BIOCARTA_CACAM_PATHWAY	0	1
BIOCARTA_CALCINEURIN_PATHWAY	3.5284	1
BIOCARTA_CARDIACEGF_PATHWAY	12.6529	1
BIOCARTA_CARM1_PATHWAY	0	1
BIOCARTA_CARM_ER_PATHWAY	0	1
BIOCARTA_CASPASE_PATHWAY	2.79276	1
BIOCARTA_CBL_PATHWAY	12.2328	1
BIOCARTA_CCR3_PATHWAY	10.827	1
BIOCARTA_CCR5_PATHWAY	3.5284	1
BIOCARTA_CD40_PATHWAY	10.3505	1
BIOCARTA_CDC42RAC_PATHWAY	8.40739	1
BIOCARTA_CDK5_PATHWAY	6.70613	1
BIOCARTA_CDMAC_PATHWAY	14.4636	1
BIOCARTA_CELLCYCLE_PATHWAY	2.9143	1
BIOCARTA_CERAMIDE_PATHWAY	6.40447	1
BIOCARTA_CFTR_PATHWAY	0	1
BIOCARTA_CHEMICAL_PATHWAY	10.6507	1
BIOCARTA_CHREBP2_PATHWAY	3.27757	1
BIOCARTA_CK1_PATHWAY	0	1
BIOCARTA_CLASSIC_PATHWAY	0	1
BIOCARTA_COMP_PATHWAY	0	1
BIOCARTA_CREB_PATHWAY	2.3933	1
BIOCARTA_CSK_PATHWAY	0	1
BIOCARTA_CTCF_PATHWAY	2.79276	1
BIOCARTA_CTLA4_PATHWAY	0	1
BIOCARTA_CTL_PATHWAY	5.58885	1
BIOCARTA_CXCR4_PATHWAY	11.2779	1
BIOCARTA_CYTOKINE_PATHWAY	3.0469	1
BIOCARTA_D4GDI_PATHWAY	0	1
BIOCARTA_DC_PATHWAY	0	1
BIOCARTA_DEATH_PATHWAY	4.20108	1
BIOCARTA_DNAFRAGMENT_PATHWAY	0	1
BIOCARTA_DREAM_PATHWAY	0	1
BIOCARTA_ECM_PATHWAY	12.893	1
BIOCARTA_EDG1_PATHWAY	10.0252	1
BIOCARTA_EGF_PATHWAY	6.74392	1
BIOCARTA_EGFR_SMRTE_PATHWAY	6.09632	1
BIOCARTA_EIF2_PATHWAY	0	1
BIOCARTA_EIF4_PATHWAY	2.79276	1
BIOCARTA_EIF_PATHWAY	0	1
BIOCARTA_EPHA4_PATHWAY	4.78956	1
BIOCARTA_EPONFKB_PATHWAY	6.70613	1
BIOCARTA_EPO_PATHWAY	3.5284	1
BIOCARTA_ERK5_PATHWAY	0	1
BIOCARTA_ERK_PATHWAY	4.33669	1
BIOCARTA_ERYTH_PATHWAY	0	1
BIOCARTA_ETC_PATHWAY	0	1
BIOCARTA_ETS_PATHWAY	0	1
BIOCARTA_EXTRINSIC_PATHWAY	5.58885	1
BIOCARTA_FAS_PATHWAY	2.16152	1
BIOCARTA_FCER1_PATHWAY	1.71746	1
BIOCARTA_FEEDER_PATHWAY	8.38303	1
BIOCARTA_FIBRINOLYSIS_PATHWAY	6.09632	1
BIOCARTA_FMLP_PATHWAY	3.63297	1
BIOCARTA_FREE_PATHWAY	6.70613	1
BIOCARTA_G1_PATHWAY	4.48164	1
BIOCARTA_G2_PATHWAY	9.63556	1
BIOCARTA_GABA_PATHWAY	0	1
BIOCARTA_GATA3_PATHWAY	0	1
BIOCARTA_GCR_PATHWAY	3.0469	1
BIOCARTA_GH_PATHWAY	5.1712	1
BIOCARTA_GLEEVEC_PATHWAY	2.9143	1
BIOCARTA_GLYCOLYSIS_PATHWAY	0	1
BIOCARTA_GPCR_PATHWAY	3.44598	1
BIOCARTA_GRANULOCYTES_PATHWAY	0	1
BIOCARTA_GSK3_PATHWAY	4.80206	1
BIOCARTA_HCMV_PATHWAY	8.96801	1
BIOCARTA_HDAC_PATHWAY	2.31075	1
BIOCARTA_HER2_PATHWAY	2.9143	1
BIOCARTA_HIF_PATHWAY	0	1
BIOCARTA_HIVNEF_PATHWAY	3.36749	1
BIOCARTA_HSP27_PATHWAY	0	1
BIOCARTA_IGF1MTOR_PATHWAY	3.19214	1
BIOCARTA_IGF1_PATHWAY	6.72496	1
BIOCARTA_IGF1R_PATHWAY	6.11314	1
BIOCARTA_IL10_PATHWAY	7.91288	1
BIOCARTA_IL12_PATHWAY	0	1
BIOCARTA_IL17_PATHWAY	4.78956	1
BIOCARTA_IL1R_PATHWAY	1.91412	1
BIOCARTA_IL22BP_PATHWAY	4.19058	1
BIOCARTA_IL2_PATHWAY	6.40447	1
BIOCARTA_IL2RB_PATHWAY	1.81039	1
BIOCARTA_IL3_PATHWAY	4.47018	1
BIOCARTA_IL4_PATHWAY	14.9522	1
BIOCARTA_IL5_PATHWAY	0	1
BIOCARTA_IL6_PATHWAY	6.40447	1
BIOCARTA_IL7_PATHWAY	4.19058	1
BIOCARTA_INFLAM_PATHWAY	2.23356	1
BIOCARTA_INSULIN_PATHWAY	3.0469	1
BIOCARTA_INTRINSIC_PATHWAY	2.9143	1
BIOCARTA_KERATINOCYTE_PATHWAY	4.39525	1
BIOCARTA_KREB_PATHWAY	0	1
BIOCARTA_LAIR_PATHWAY	0	1
BIOCARTA_LECTIN_PATHWAY	0	1
BIOCARTA_LEPTIN_PATHWAY	0	1
BIOCARTA_LONGEVITY_PATHWAY	4.78956	1
BIOCARTA_LYM_PATHWAY	0	1
BIOCARTA_MAL_PATHWAY	9.19947	1
BIOCARTA_MAPK_PATHWAY	4.13	1
BIOCARTA_MCALPAIN_PATHWAY	4.80206	1
BIOCARTA_MCM_PATHWAY	0	1
BIOCARTA_MEF2D_PATHWAY	3.72489	1
BIOCARTA_MET_PATHWAY	5.05556	1
BIOCARTA_MITOCHONDRIA_PATHWAY	3.35191	1
BIOCARTA_MONOCYTE_PATHWAY	6.70613	1
BIOCARTA_MPR_PATHWAY	1.55738	1
BIOCARTA_MTA3_PATHWAY	0	1
BIOCARTA_MTOR_PATHWAY	0	1
BIOCARTA_MYOSIN_PATHWAY	4.20108	1
BIOCARTA_NDKDYNAMIN_PATHWAY	0	1
BIOCARTA_NEUROTRANSMITTERS_PATHWAY	0	1
BIOCARTA_NFAT_PATHWAY	2.13086	1
BIOCARTA_NFKB_PATHWAY	2.9143	1
BIOCARTA_NGF_PATHWAY	3.72489	1
BIOCARTA_NKCELLS_PATHWAY	8.40739	1
BIOCARTA_NKT_PATHWAY	2.48216	1
BIOCARTA_NO1_PATHWAY	3.73386	1
BIOCARTA_NO2IL12_PATHWAY	0	1
BIOCARTA_NOS1_PATHWAY	3.0469	1
BIOCARTA_NTHI_PATHWAY	5.60398	1
BIOCARTA_NUCLEARRS_PATHWAY	0	1
BIOCARTA_P27_PATHWAY	0	1
BIOCARTA_P35ALZHEIMERS_PATHWAY	0	1
BIOCARTA_P38MAPK_PATHWAY	7.31366	1
BIOCARTA_P53HYPOXIA_PATHWAY	5.84714	1
BIOCARTA_P53_PATHWAY	4.47018	1
BIOCARTA_PAR1_PATHWAY	7.11835	1
BIOCARTA_PARKIN_PATHWAY	0	1
BIOCARTA_PDGF_PATHWAY	6.52609	1
BIOCARTA_PGC1A_PATHWAY	0	1
BIOCARTA_PITX2_PATHWAY	4.47018	1
BIOCARTA_PLATELETAPP_PATHWAY	0	1
BIOCARTA_PLCE_PATHWAY	0	1
BIOCARTA_PML_PATHWAY	0	1
BIOCARTA_PPARA_PATHWAY	2.23764	1
BIOCARTA_PROTEASOME_PATHWAY	3.5284	1
BIOCARTA_PS1_PATHWAY	4.78956	1
BIOCARTA_PTC1_PATHWAY	0	1
BIOCARTA_PTDINS_PATHWAY	0	1
BIOCARTA_PTEN_PATHWAY	3.94395	1
BIOCARTA_PYK2_PATHWAY	4.63672	1
BIOCARTA_RAB_PATHWAY	3.72489	1
BIOCARTA_RAC1_PATHWAY	2.9143	1
BIOCARTA_RACCYCD_PATHWAY	8.43191	1
BIOCARTA_RANKL_PATHWAY	16.8699	1
BIOCARTA_RANMS_PATHWAY	7.45253	1
BIOCARTA_RARRXR_PATHWAY	0	1
BIOCARTA_RB_PATHWAY	5.58885	1
BIOCARTA_RELA_PATHWAY	4.19058	1
BIOCARTA_RHO_PATHWAY	6.32189	1
BIOCARTA_RNA_PATHWAY	7.45253	1
BIOCARTA_SALMONELLA_PATHWAY	3.94395	1
BIOCARTA_SARS_PATHWAY	0	1
BIOCARTA_SET_PATHWAY	0	1
BIOCARTA_SHH_PATHWAY	0	1
BIOCARTA_SKP2E2F_PATHWAY	0	1
BIOCARTA_SODD_PATHWAY	0	1
BIOCARTA_SPPA_PATHWAY	12.893	1
BIOCARTA_SPRY_PATHWAY	3.72489	1
BIOCARTA_SRCRPTP_PATHWAY	6.09632	1
BIOCARTA_STATHMIN_PATHWAY	0	1
BIOCARTA_STEM_PATHWAY	0	1
BIOCARTA_STRESS_PATHWAY	2.57769	1
BIOCARTA_TALL1_PATHWAY	9.6073	1
BIOCARTA_TCAPOPTOSIS_PATHWAY	0	1
BIOCARTA_TCRA_PATHWAY	0	1
BIOCARTA_TCR_PATHWAY	4.70191	1
BIOCARTA_TCYTOTOXIC_PATHWAY	0	1
BIOCARTA_TEL_PATHWAY	7.91288	1
BIOCARTA_TFF_PATHWAY	10.6507	1
BIOCARTA_TGFB_PATHWAY	12.6529	1
BIOCARTA_TH1TH2_PATHWAY	3.72489	1
BIOCARTA_THELPER_PATHWAY	0	1
BIOCARTA_TID_PATHWAY	3.35191	1
BIOCARTA_TNFR1_PATHWAY	0	1
BIOCARTA_TNFR2_PATHWAY	8.40739	1
BIOCARTA_TOB1_PATHWAY	3.5284	1
BIOCARTA_TOLL_PATHWAY	1.81039	1
BIOCARTA_TPO_PATHWAY	5.84714	1
BIOCARTA_TRKA_PATHWAY	6.09632	1
BIOCARTA_UCALPAIN_PATHWAY	10.1206	1
BIOCARTA_VDR_PATHWAY	0	1
BIOCARTA_VEGF_PATHWAY	4.80206	1
BIOCARTA_VIP_PATHWAY	2.3933	1
BIOCARTA_VITCB_PATHWAY	0	1
BIOCARTA_WNT_PATHWAY	5.1712	1
BIOGENIC_AMINE_METABOLIC_PROCESS	4.19058	1
BIOPOLYMER_BIOSYNTHETIC_PROCESS	6.09632	1
BIOPOLYMER_CATABOLIC_PROCESS	2.2459	1
BIOPOLYMER_METABOLIC_PROCESS	1.72562	1
BIOPOLYMER_MODIFICATION	2.22785	1
BIOSYNTHETIC_PROCESS	1.27279	1
BLALOCK_ALZHEIMERS_DISEASE_DN	1.46183	1
BLALOCK_ALZHEIMERS_DISEASE_INCIPIENT_DN	0.371636	1
BLALOCK_ALZHEIMERS_DISEASE_INCIPIENT_UP	2.62634	1
BLOOD_COAGULATION	3.05365	1
BLUM_RESPONSE_TO_SALIRASIB_DN	0.750446	1
BODY_FLUID_SECRETION	0	1
BOGNI_TREATMENT_RELATED_MYELOID_LEUKEMIA_DN	2.09385	1
BOGNI_TREATMENT_RELATED_MYELOID_LEUKEMIA_UP	1.52191	1
BOHN_PRIMARY_IMMUNODEFICIENCY_SYNDROM_DN	10.0252	1
BOHN_PRIMARY_IMMUNODEFICIENCY_SYNDROM_UP	0	1
BONCI_TARGETS_OF_MIR15A_AND_MIR16_1	4.4568	1
BONE_REMODELING	2.3933	1
BONOME_OVARIAN_CANCER_POOR_SURVIVAL_DN	3.19214	1
BONOME_OVARIAN_CANCER_POOR_SURVIVAL_UP	2.09385	1
BONOME_OVARIAN_CANCER_SURVIVAL_OPTIMAL_DEBULKING	1.86325	1
BONOME_OVARIAN_CANCER_SURVIVAL_SUBOPTIMAL_DEBULKING	2.5962	1
BOQUEST_STEM_CELL_CULTURED_VS_FRESH_DN	0	1
BOQUEST_STEM_CELL_CULTURED_VS_FRESH_UP	0	1
BOQUEST_STEM_CELL_DN	0	1
BORCZUK_MALIGNANT_MESOTHELIOMA_DN	0	1
BOWIE_RESPONSE_TO_EXTRACELLULAR_MATRIX	0	1
BOWIE_RESPONSE_TO_TAMOXIFEN	0	1
BOYAULT_LIVER_CANCER_SUBCLASS_G123_DN	2.68644	1
BOYAULT_LIVER_CANCER_SUBCLASS_G123_UP	1.4556	1
BOYAULT_LIVER_CANCER_SUBCLASS_G12_DN	0	1
BOYAULT_LIVER_CANCER_SUBCLASS_G12_UP	2.98566	1
BOYAULT_LIVER_CANCER_SUBCLASS_G1_DN	1.71746	1
BOYAULT_LIVER_CANCER_SUBCLASS_G1_UP	1.75234	1
BOYAULT_LIVER_CANCER_SUBCLASS_G23_DN	7.45253	1
BOYAULT_LIVER_CANCER_SUBCLASS_G23_UP	1.19512	1
BOYAULT_LIVER_CANCER_SUBCLASS_G2	8.09447	1
BOYAULT_LIVER_CANCER_SUBCLASS_G3_DN	0	1
BOYAULT_LIVER_CANCER_SUBCLASS_G3_UP	0.705931	1
BOYAULT_LIVER_CANCER_SUBCLASS_G56_DN	3.5284	1
BOYAULT_LIVER_CANCER_SUBCLASS_G56_UP	0	1
BOYAULT_LIVER_CANCER_SUBCLASS_G5_DN	0	1
BOYAULT_LIVER_CANCER_SUBCLASS_G5_UP	0	1
BOYAULT_LIVER_CANCER_SUBCLASS_G6_DN	3.72489	1
BOYAULT_LIVER_CANCER_SUBCLASS_G6_UP	1.04535	1
BOYERINAS_ONCOFETAL_TARGETS_OF_LET7A1	28.9013	1
BRAIN_DEVELOPMENT	0	1
BREUHAHN_GROWTH_FACTOR_SIGNALING_IN_LIVER_CANCER	10.3505	1
BROCKE_APOPTOSIS_REVERSED_BY_IL6	4.30686	1
BROWNE_HCMV_INFECTION_10HR_DN	1.19512	1
BROWNE_HCMV_INFECTION_10HR_UP	1.18513	1
BROWNE_HCMV_INFECTION_12HR_DN	1.95764	1
BROWNE_HCMV_INFECTION_12HR_UP	1.8494	1
BROWNE_HCMV_INFECTION_14HR_DN	2.88522	1
BROWNE_HCMV_INFECTION_14HR_UP	3.26341	1
BROWNE_HCMV_INFECTION_16HR_DN	0.795669	1
BROWNE_HCMV_INFECTION_16HR_UP	1.79937	1
BROWNE_HCMV_INFECTION_18HR_DN	2.33266	1
BROWNE_HCMV_INFECTION_18HR_UP	1.5098	1
BROWNE_HCMV_INFECTION_1HR_DN	1.50808	1
BROWNE_HCMV_INFECTION_1HR_UP	2.23764	1
BROWNE_HCMV_INFECTION_20HR_DN	4.03732	1
BROWNE_HCMV_INFECTION_20HR_UP	0.549884	1
BROWNE_HCMV_INFECTION_24HR_UP	0.873579	1
BROWNE_HCMV_INFECTION_2HR_DN	1.33892	1
BROWNE_HCMV_INFECTION_2HR_UP	1.71746	1
BROWNE_HCMV_INFECTION_30MIN_DN	2.62099	1
BROWNE_HCMV_INFECTION_30MIN_UP	2.35577	1
BROWNE_HCMV_INFECTION_48HR_DN	2.00125	1
BROWNE_HCMV_INFECTION_48HR_UP	3.07751	1
BROWNE_HCMV_INFECTION_4HR_DN	1.61749	1
BROWNE_HCMV_INFECTION_4HR_UP	1.2873	1
BROWNE_HCMV_INFECTION_6HR_DN	3.87059	1
BROWNE_HCMV_INFECTION_6HR_UP	0.928823	1
BROWNE_HCMV_INFECTION_8HR_DN	0	1
BROWNE_HCMV_INFECTION_8HR_UP	1.8494	1
BROWNE_INTERFERON_RESPONSIVE_GENES	4.09405	1
BRUECKNER_TARGETS_OF_MIRLET7A3_DN	3.60089	1
BRUNEAU_HEART_GREAT_VESSELS_AND_VALVULOGENESIS	0	1
BRUNEAU_SEPTATION_ATRIAL	0	1
BRUNEAU_SEPTATION_VENTRICULAR	0	1
BRUSH_BORDER	0	1
BUCKANOVICH_T_LYMPHOCYTE_HOMING_ON_TUMOR_DN	0	1
BUCKANOVICH_T_LYMPHOCYTE_HOMING_ON_TUMOR_UP	0	1
BUDHU_LIVER_CANCER_METASTASIS_DN	0	1
BUDHU_LIVER_CANCER_METASTASIS_UP	0	1
BUSA_SAM68_TARGETS_DN	0	1
BUSA_SAM68_TARGETS_UP	0	1
BUYTAERT_PHOTODYNAMIC_THERAPY_STRESS_DN	0.821139	1
CAAGGAT,MIR-362	5.40866	1
CAATGCA,MIR-33	2.29297	1
CACCAGC,MIR-138	2.69915	1
CACGTG_V$MYC_Q2	1.40016	1
CACGTTT,MIR-302A	0	1
CACTGCC,MIR-34A,MIR-34C,MIR-449	1.85586	1
CACTGTG,MIR-128A,MIR-128B	2.1461	1
CACTTTG,MIR-520G,MIR-520H	3.54882	1
CAFFAREL_RESPONSE_TO_THC_24HR_3_DN	2.3933	1
CAFFAREL_RESPONSE_TO_THC_24HR_3_UP	9.57921	1
CAFFAREL_RESPONSE_TO_THC_24HR_5_DN	1.9737	1
CAFFAREL_RESPONSE_TO_THC_24HR_5_UP	0	1
CAFFAREL_RESPONSE_TO_THC_8HR_3_DN	0	1
CAFFAREL_RESPONSE_TO_THC_8HR_5_DN	0	1
CAFFAREL_RESPONSE_TO_THC_8HR_5_UP	12.2328	1
CAFFAREL_RESPONSE_TO_THC_DN	0	1
CAFFAREL_RESPONSE_TO_THC_UP	2.48216	1
CAGCACT,MIR-512-3P	3.93668	1
CAGCAGG,MIR-370	0.962226	1
CAGCCTC,MIR-485-5P	2.28422	1
CAGCTG_V$AP4_Q5	0.832092	1
CAGGGTC,MIR-504	0.903631	1
CAGGTA_V$AREB6_01	1.216	1
CAGGTCC,MIR-492	1.36631	1
CAGGTG_V$E12_Q6	1.50113	1
CAGNWMCNNNGAC_UNKNOWN	0	1
CAGNYGKNAAA_UNKNOWN	0	1
CAGTCAC,MIR-134	1.63352	1
CAGTGTT,MIR-141,MIR-200A	2.26698	1
CAIRO_HEPATOBLASTOMA_CLASSES_DN	2.28041	1
CAIRO_HEPATOBLASTOMA_CLASSES_UP	1.11683	1
CAIRO_HEPATOBLASTOMA_DN	2.51793	1
CAIRO_HEPATOBLASTOMA_POOR_SURVIVAL	0	1
CAIRO_HEPATOBLASTOMA_UP	3.74119	1
CALCIUM_CHANNEL_ACTIVITY	0	1
CALCIUM_INDEPENDENT_CELL_CELL_ADHESION	0	1
CALCIUM_ION_BINDING	0	1
CALCIUM_ION_TRANSMEMBRANE_TRANSPORTER_ACTIVITY	0	1
CALCIUM_ION_TRANSPORT	0	1
CALCIUM_MEDIATED_SIGNALING	0	1
CALMODULIN_BINDING	2.6809	1
CALVET_IRINOTECAN_SENSITIVE_VS_RESISTANT_UP	0	1
CALVET_IRINOTECAN_SENSITIVE_VS_REVERTED_UP	0	1
CAMP_MEDIATED_SIGNALING	1.9737	1
CAMPS_COLON_CANCER_COPY_NUMBER_DN	1.26295	1
CAMPS_COLON_CANCER_COPY_NUMBER_UP	0	1
CARBOHYDRATE_BINDING	0.879766	1
CARBOHYDRATE_BIOSYNTHETIC_PROCESS	6.44037	1
CARBOHYDRATE_CATABOLIC_PROCESS	0	1
CARBOHYDRATE_KINASE_ACTIVITY	0	1
CARBOHYDRATE_METABOLIC_PROCESS	2.33266	1
CARBOHYDRATE_TRANSMEMBRANE_TRANSPORTER_ACTIVITY	0	1
CARBOHYDRATE_TRANSPORT	0	1
CARBONATE_DEHYDRATASE_ACTIVITY	0	1
CARBON_CARBON_LYASE_ACTIVITY	0	1
CARBON_OXYGEN_LYASE_ACTIVITY	2.23356	1
CARBOXYLESTERASE_ACTIVITY	0	1
CARBOXYLIC_ACID_METABOLIC_PROCESS	2.01932	1
CARBOXYLIC_ACID_TRANSMEMBRANE_TRANSPORTER_ACTIVITY	0	1
CARBOXYLIC_ACID_TRANSPORT	0	1
CARBOXY_LYASE_ACTIVITY	0	1
CARBOXYPEPTIDASE_ACTIVITY	0	1
CAR_HPX	0	1
CAR_IGFBP1	0	1
CAR_MLANA	0	1
CAR_MYST2	0	1
CAR_TNFRSF25	0	1
CAR_WBSCR22	0	1
CASORELLI_ACUTE_PROMYELOCYTIC_LEUKEMIA_DN	1.80243	1
CASORELLI_ACUTE_PROMYELOCYTIC_LEUKEMIA_UP	3.59645	1
CASORELLI_APL_SECONDARY_VS_DE_NOVO_DN	0	1
CASORELLI_APL_SECONDARY_VS_DE_NOVO_UP	3.63297	1
CASPASE_ACTIVATION	2.48216	1
CASPASE_REGULATOR_ACTIVITY	0	1
CATABOLIC_PROCESS	1.18107	1
CATGTAA,MIR-496	2.63813	1
CATION_BINDING	1.25362	1
CATION_CHANNEL_ACTIVITY	0	1
CATION_HOMEOSTASIS	0.612427	1
CATION_TRANSMEMBRANE_TRANSPORTER_ACTIVITY	0.62863	1
CATION_TRANSPORT	0.456387	1
CATION_TRANSPORTING_ATPASE_ACTIVITY	0	1
CATRRAGC_UNKNOWN	1.95764	1
CAVARD_LIVER_CANCER_MALIGNANT_VS_BENIGN	0	1
CCAATNNSNNNGCG_UNKNOWN	4.49318	1
CCACACA,MIR-147	0	1
CCAGGGG,MIR-331	0	1
CCAGGTT,MIR-490	6.39745	1
CCANNAGRKGGC_UNKNOWN	0.759354	1
CCATCCA,MIR-432	1.23951	1
CCAWNWWNNNGGC_UNKNOWN	1.91714	1
CCAWWNAAGG_V$SRF_Q4	3.55348	1
CCAWYNNGAAR_UNKNOWN	1.21763	1
CCCACAT,MIR-299-3P	2.92062	1
CCCAGAG,MIR-326	0.976369	1
CCCNNGGGAR_V$OLF1_01	1.64412	1
CCCNNNNNNAAGWT_UNKNOWN	1.81306	1
CCGNMNNTNACG_UNKNOWN	2.31508	1
CCTGAGT,MIR-510	1.76274	1
CCTGCTG,MIR-214	1.62594	1
CCTGTGA,MIR-513	3.80575	1
CCTNTMAGA_UNKNOWN	1.31364	1
CDC42_PROTEIN_SIGNAL_TRANSDUCTION	0	1
CELL_ACTIVATION	0.879766	1
CELL_CELL_ADHESION	0.759354	1
CELL_CELL_SIGNALING	0.82086	1
CELL_CORTEX	1.67444	1
CELL_CORTEX_PART	2.6809	1
CELL_CYCLE_ARREST_GO_0007050	4.82732	1
CELL_CYCLE_CHECKPOINT_GO_0000075	2.85835	1
CELL_CYCLE_GO_0007049	2.45712	1
CELL_CYCLE_PHASE	2.86322	1
CELL_CYCLE_PROCESS	2.53911	1
CELL_DIVISION	0	1
CELL_FATE_COMMITMENT	0	1
CELL_FRACTION	1.68182	1
CELL_JUNCTION	2.65649	1
CELL_MATRIX_ADHESION	1.76274	1
CELL_MATRIX_JUNCTION	4.47018	1
CELL_MATURATION	0	1
CELL_MIGRATION	4.52827	1
CELL_PROJECTION_BIOGENESIS	5.84714	1
CELL_PROJECTION	4.62896	1
CELL_PROJECTION_PART	0	1
CELL_PROLIFERATION_GO_0008283	1.92278	1
CELL_RECOGNITION	0	1
CELL_SOMA	0	1
CELL_STRUCTURE_DISASSEMBLY_DURING_APOPTOSIS	0	1
CELL_SUBSTRATE_ADHERENS_JUNCTION	5.15753	1
CELL_SUBSTRATE_ADHESION	1.71746	1
CELL_SURFACE	0	1
CELL_SURFACE_RECEPTOR_LINKED_SIGNAL_TRANSDUCTION_GO_0007166	2.12305	1
CELLULAR_BIOSYNTHETIC_PROCESS	1.44652	1
CELLULAR_CARBOHYDRATE_CATABOLIC_PROCESS	0	1
CELLULAR_CARBOHYDRATE_METABOLIC_PROCESS	2.84047	1
CELLULAR_CATABOLIC_PROCESS	1.24189	1
CELLULAR_CATION_HOMEOSTASIS	0.629852	1
CELLULAR_COMPONENT_ASSEMBLY	2.28674	1
CELLULAR_COMPONENT_DISASSEMBLY	2.03025	1
CELLULAR_DEFENSE_RESPONSE	0	1
CELLULAR_HOMEOSTASIS	0.453259	1
CELLULAR_LIPID_CATABOLIC_PROCESS	0	1
CELLULAR_LIPID_METABOLIC_PROCESS	1.08882	1
CELLULAR_LOCALIZATION	1.27878	1
CELLULAR_MACROMOLECULE_CATABOLIC_PROCESS	2.54428	1
CELLULAR_MACROMOLECULE_METABOLIC_PROCESS	1.76857	1
CELLULAR_MONOVALENT_INORGANIC_CATION_HOMEOSTASIS	0	1
CELLULAR_MORPHOGENESIS_DURING_DIFFERENTIATION	1.2873	1
CELLULAR_POLYSACCHARIDE_METABOLIC_PROCESS	4.78956	1
CELLULAR_PROTEIN_CATABOLIC_PROCESS	4.66099	1
CELLULAR_PROTEIN_COMPLEX_ASSEMBLY	2.03025	1
CELLULAR_PROTEIN_COMPLEX_DISASSEMBLY	5.58885	1
CELLULAR_PROTEIN_METABOLIC_PROCESS	1.7926	1
CELLULAR_RESPIRATION	0	1
CELLULAR_RESPONSE_TO_EXTRACELLULAR_STIMULUS	0	1
CELLULAR_RESPONSE_TO_NUTRIENT_LEVELS	0	1
CELLULAR_RESPONSE_TO_STIMULUS	0	1
CELLULAR_RESPONSE_TO_STRESS	0	1
CENTRAL_NERVOUS_SYSTEM_DEVELOPMENT	0.542347	1
CENTROSOME_CYCLE	0	1
CENTROSOME	0	1
CENTROSOME_ORGANIZATION_AND_BIOGENESIS	0	1
CERAMIDE_METABOLIC_PROCESS	0	1
CERVERA_SDHB_TARGETS_1_DN	0	1
CERVERA_SDHB_TARGETS_1_UP	2.93983	1
CERVERA_SDHB_TARGETS_2	3.73565	1
CGCAAAA,MIR-450	0	1
CGCTGCT,MIR-503	0	1
CGGAARNGGCNG_UNKNOWN	0	1
CGGTGTG,MIR-220	0	1
CGTCTTA,MIR-208	13.4137	1
CGTSACG_V$PAX3_B	1.90197	1
CHANDRAN_METASTASIS_DN	1.44137	1
CHANDRAN_METASTASIS_TOP50_DN	0	1
CHANDRAN_METASTASIS_TOP50_UP	11.2439	1
CHANDRAN_METASTASIS_UP	3.89129	1
CHANG_CORE_SERUM_RESPONSE_DN	2.09385	1
CHANG_CORE_SERUM_RESPONSE_UP	0	1
CHANG_CYCLING_GENES	0	1
CHANG_IMMORTALIZED_BY_HPV31_DN	2.79868	1
CHANG_IMMORTALIZED_BY_HPV31_UP	0	1
CHANG_POU5F1_TARGETS_DN	7.45253	1
CHANG_POU5F1_TARGETS_UP	4.78956	1
CHANNEL_REGULATOR_ACTIVITY	0	1
CHAPERONE_BINDING	6.09632	1
CHARAFE_BREAST_CANCER_BASAL_VS_MESENCHYMAL_UP	1.70754	1
CHARAFE_BREAST_CANCER_LUMINAL_VS_BASAL_UP	0.709714	1
CHARAFE_BREAST_CANCER_LUMINAL_VS_MESENCHYMAL_UP	0.441457	1
CHASSOT_SKIN_WOUND	0	1
CHAUHAN_RESPONSE_TO_METHOXYESTRADIOL_DN	2.32381	1
CHAUHAN_RESPONSE_TO_METHOXYESTRADIOL_UP	1.33892	1
CHEMICAL_HOMEOSTASIS	1.28093	1
CHEMNITZ_RESPONSE_TO_PROSTAGLANDIN_E2_DN	1.27525	1
CHEMNITZ_RESPONSE_TO_PROSTAGLANDIN_E2_UP	1.9095	1
CHEMOKINE_ACTIVITY	0	1
CHEMOKINE_RECEPTOR_BINDING	0	1
CHENG_IMPRINTED_BY_ESTRADIOL	1.22886	1
CHENG_RESPONSE_TO_NICKEL_ACETATE	4.97999	1
CHEN_HOXA5_TARGETS_6HR_DN	0	1
CHEN_HOXA5_TARGETS_6HR_UP	0	1
CHEN_HOXA5_TARGETS_9HR_DN	1.55738	1
CHEN_HOXA5_TARGETS_9HR_UP	3.08104	1
CHEN_LUNG_CANCER_SURVIVAL	0	1
CHEN_LVAD_SUPPORT_OF_FAILING_HEART_DN	0	1
CHEN_LVAD_SUPPORT_OF_FAILING_HEART_UP	1.90197	1
CHEN_NEUROBLASTOMA_COPY_NUMBER_GAINS	0	1
CHEOK_RESPONSE_TO_HD_MTX_DN	4.97999	1
CHEOK_RESPONSE_TO_HD_MTX_UP	3.19214	1
CHEOK_RESPONSE_TO_MERCAPTOPURINE_AND_HD_MTX_DN	2.79276	1
CHEOK_RESPONSE_TO_MERCAPTOPURINE_AND_HD_MTX_UP	0	1
CHEOK_RESPONSE_TO_MERCAPTOPURINE_AND_LD_MTX_DN	0	1
CHEOK_RESPONSE_TO_MERCAPTOPURINE_AND_LD_MTX_UP	0	1
CHEOK_RESPONSE_TO_MERCAPTOPURINE_DN	0	1
CHEOK_RESPONSE_TO_MERCAPTOPURINE_UP	0	1
CHIANG_LIVER_CANCER_SUBCLASS_CTNNB1_DN	3.35107	1
CHIANG_LIVER_CANCER_SUBCLASS_CTNNB1_UP	1.86947	1
CHIANG_LIVER_CANCER_SUBCLASS_INTERFERON_DN	0	1
CHIANG_LIVER_CANCER_SUBCLASS_INTERFERON_UP	0	1
CHIANG_LIVER_CANCER_SUBCLASS_POLYSOMY7_DN	3.35191	1
CHIANG_LIVER_CANCER_SUBCLASS_POLYSOMY7_UP	2.00325	1
CHIANG_LIVER_CANCER_SUBCLASS_PROLIFERATION_DN	0.421473	1
CHIANG_LIVER_CANCER_SUBCLASS_PROLIFERATION_UP	1.8565	1
CHIANG_LIVER_CANCER_SUBCLASS_UNANNOTATED_DN	1.61014	1
CHIANG_LIVER_CANCER_SUBCLASS_UNANNOTATED_UP	2.16152	1
CHIARETTI_ACUTE_LYMPHOBLASTIC_LEUKEMIA_ZAP70	0	1
CHIARETTI_T_ALL_REFRACTORY_TO_THERAPY	0	1
CHIARETTI_T_ALL_RELAPSE_PROGNOSIS	0	1
CHIBA_RESPONSE_TO_TSA_DN	11.9026	1
CHIBA_RESPONSE_TO_TSA	3.19938	1
CHIBA_RESPONSE_TO_TSA_UP	4.70191	1
CHIN_BREAST_CANCER_COPY_NUMBER_DN	0	1
CHIN_BREAST_CANCER_COPY_NUMBER_UP	10.6507	1
CHLORIDE_CHANNEL_ACTIVITY	0	1
CHNG_MULTIPLE_MYELOMA_HYPERPLOID_DN	2.31075	1
CHNG_MULTIPLE_MYELOMA_HYPERPLOID_UP	0	1
CHOI_ATL_ACUTE_STAGE	0	1
CHOI_ATL_CHRONIC_VS_ACUTE_DN	4.47018	1
CHOI_ATL_STAGE_PREDICTOR	5.94954	1
CHO_NR4A1_TARGETS	5.84714	1
CHOW_RASSF1_TARGETS_DN	2.3933	1
CHOW_RASSF1_TARGETS_UP	2.57769	1
chr10p11	5.37899	1
chr10p12	3.95366	1
chr10p13	0	1
chr10p14	3.5284	1
chr10p15	0	1
chr10q11	1.04535	1
chr10q21	0	1
chr10q22	0.734213	1
chr10q23	0	1
chr10q24	0.726196	1
chr10q25	0	1
chr10q26	0.835615	1
chr10q	0	1
chr11p11	1.4556	1
chr11p12	0	1
chr11p13	2.09385	1
chr11p14	0	1
chr11p15	0.616867	1
chr11p	0	1
chr11q11	0	1
chr11q12	0.623935	1
chr11q13	0.597297	1
chr11q14	0	1
chr11q21	0	1
chr11q22	2.98566	1
chr11q23	0	1
chr11q24	0	1
chr11q25	0	1
chr11q	0	1
chr12p11	9.63556	1
chr12p12	1.11523	1
chr12p13	1.31468	1
chr12p	0	1
chr12q11	0	1
chr12q12	1.23951	1
chr12q13	0.337375	1
chr12q14	1.9705	1
chr12q15	6.72496	1
chr12q21	6.32189	1
chr12q22	0	1
chr12q23	1.19512	1
chr12q24	1.7919	1
chr12q	4.19058	1
chr13q11	0	1
chr13q12	2.20103	1
chr13q13	0	1
chr13q14	2.0337	1
chr13q21	0	1
chr13q22	0	1
chr13q31	0	1
chr13q32	0	1
chr13q33	0	1
chr13q34	0	1
chr14q11	0.742407	1
chr14q12	0	1
chr14q13	0	1
chr14q21	1.9705	1
chr14q22	3.05365	1
chr14q23	1.76274	1
chr14q24	1.47319	1
chr14q31	0	1
chr14q32	0.585422	1
chr14q	0	1
chr15q11	0	1
chr15q13	2.16152	1
chr15q14	0	1
chr15q15	0	1
chr15q21	1.81306	1
chr15q22	3.85945	1
chr15q23	0	1
chr15q24	3.81361	1
chr15q25	0	1
chr15q26	2.39789	1
chr15q	0	1
chr16p11	0.661195	1
chr16p12	2.00325	1
chr16p13	0.571379	1
chr16p	0	1
chr16q11	0	1
chr16q12	4.48164	1
chr16q13	0	1
chr16q21	0	1
chr16q22	0.555987	1
chr16q23	0	1
chr16q24	1.83815	1
chr17p11	0	1
chr17p12	0	1
chr17p13	0	1
chr17q11	0.661195	1
chr17q12	0.795669	1
chr17q21	0.26731	1
chr17q22	5.84714	1
chr17q23	0	1
chr17q24	2.23356	1
chr17q25	0	1
chr17q	8.38303	1
chr18p11	1.06194	1
chr18p	0	1
chr18q11	2.3933	1
chr18q12	3.35967	1
chr18q21	1.06194	1
chr18q22	0	1
chr18q23	0	1
chr19p12	0	1
chr19p13	0	1
chr19p	0	1
chr19q12	5.58885	1
chr19q13	0.104634	1
chr19q	0	1
chr1p11	0	1
chr1p12	0	1
chr1p13	2.78153	1
chr1p21	0	1
chr1p22	2.00325	1
chr1p31	1.81306	1
chr1p32	2.7285	1
chr1p33	0	1
chr1p34	0.983596	1
chr1p35	0	1
chr1p36	0.844701	1
chr1p	13.4137	1
chr1q12	0	1
chr1q21	0.279872	1
chr1q22	0	1
chr1q23	0	1
chr1q24	1.63352	1
chr1q25	1.06194	1
chr1q31	1.76274	1
chr1q32	1.57335	1
chr1q41	5.37899	1
chr1q42	1.34004	1
chr1q43	0	1
chr1q44	0	1
chr1q	0	1
chr20p11	0	1
chr20p12	2.3933	1
chr20p13	1.01356	1
chr20q11	1.95764	1
chr20q12	0	1
chr20q13	0.856653	1
chr21p11	0	1
chr21q11	5.15753	1
chr21q21	0	1
chr21q22	3.28125	1
chr22q11	0	1
chr22q12	0	1
chr22q13	1.29759	1
chr22q	0	1
chr2p11	1.52191	1
chr2p12	0	1
chr2p13	0	1
chr2p14	3.0469	1
chr2p15	0	1
chr2p16	0	1
chr2p21	4.07363	1
chr2p22	2.09385	1
chr2p23	0	1
chr2p24	0	1
chr2p25	3.05365	1
chr2p	0	1
chr2q11	5.46715	1
chr2q12	5.77932	1
chr2q13	4.97999	1
chr2q14	1.71746	1
chr2q21	0	1
chr2q22	0	1
chr2q23	4.19058	1
chr2q24	2.03025	1
chr2q31	2.16536	1
chr2q32	4.07363	1
chr2q33	1.91714	1
chr2q34	0	1
chr2q35	0	1
chr2q36	0	1
chr2q37	2.62188	1
chr2q	0	1
chr3p11	0	1
chr3p12	6.70613	1
chr3p13	0	1
chr3p14	1.81039	1
chr3p21	1.30282	1
chr3p22	1.52191	1
chr3p23	0	1
chr3p24	0	1
chr3p25	0.955453	1
chr3p26	0	1
chr3p	0	1
chr3q11	0	1
chr3q12	0	1
chr3q13	1.76526	1
chr3q21	0.695802	1
chr3q22	7.22783	1
chr3q23	2.9143	1
chr3q24	0	1
chr3q25	1.4556	1
chr3q26	2.79868	1
chr3q27	1.39482	1
chr3q28	0	1
chr3q29	5.46715	1
chr3q	0	1
chr4p11	0	1
chr4p12	0	1
chr4p13	0	1
chr4p14	3.35191	1
chr4p15	0	1
chr4p16	1.55922	1
chr4q11	0	1
chr4q12	2.31075	1
chr4q13	0	1
chr4q21	0	1
chr4q22	0	1
chr4q23	0	1
chr4q24	7.45253	1
chr4q25	2.31075	1
chr4q26	4.47018	1
chr4q27	6.09632	1
chr4q28	2.48216	1
chr4q31	2.58291	1
chr4q32	0	1
chr4q33	11.1767	1
chr4q34	0	1
chr4q35	0	1
chr4q	0	1
chr5p12	0	1
chr5p13	3.5367	1
chr5p14	10.3505	1
chr5p15	1.13419	1
chr5q11	0	1
chr5q12	1.9705	1
chr5q13	4.30146	1
chr5q14	2.23356	1
chr5q15	4.78956	1
chr5q21	0	1
chr5q22	4.19058	1
chr5q23	0	1
chr5q31	0.928588	1
chr5q32	0	1
chr5q33	0	1
chr5q34	0	1
chr5q35	1.52363	1
chr5q	0	1
chr6p11	0	1
chr6p12	0	1
chr6p21	0.206415	1
chr6p22	0	1
chr6p23	4.19058	1
chr6p24	6.11314	1
chr6p25	2.09385	1
chr6p	0	1
chr6q12	0	1
chr6q13	0	1
chr6q14	0	1
chr6q15	0	1
chr6q16	0	1
chr6q21	1.59454	1
chr6q22	2.85835	1
chr6q23	1.52191	1
chr6q24	5.46715	1
chr6q25	0	1
chr6q26	7.45253	1
chr6q27	2.23356	1
chr6q	0	1
chr7p11	0	1
chr7p12	5.15753	1
chr7p13	2.03025	1
chr7p14	1.71746	1
chr7p15	2.13086	1
chr7p21	0	1
chr7p22	2.68644	1
chr7p	0	1
chr7q11	0.815155	1
chr7q21	2.00325	1
chr7q22	0.750785	1
chr7q31	2.80464	1
chr7q32	0	1
chr7q33	0	1
chr7q34	0	1
chr7q35	0	1
chr7q36	1.1538	1
chr7q	9.57921	1
chr8p11	1.81039	1
chr8p12	2.57769	1
chr8p21	5.29552	1
chr8p22	1.81039	1
chr8p23	1.21691	1
chr8q11	0	1
chr8q12	0	1
chr8q13	2.03025	1
chr8q21	2.85835	1
chr8q22	0	1
chr8q23	0	1
chr8q24	1.02931	1
chr8q	0	1
chr9p11	4.78956	1
chr9p12	7.47375	1
chr9p13	1.23951	1
chr9p21	4.80206	1
chr9p22	0	1
chr9p23	33.5091	1
chr9p24	1.63352	1
chr9p	0	1
chr9q12	0	1
chr9q13	0	1
chr9q21	1.52191	1
chr9q22	0.846234	1
chr9q31	0	1
chr9q32	0	1
chr9q33	0	1
chr9q34	0.717423	1
CHROMATIN_ASSEMBLY	4.47018	1
CHROMATIN_ASSEMBLY_OR_DISASSEMBLY	2.6809	1
CHROMATIN_BINDING	2.09385	1
CHROMATIN	4.49318	1
CHROMATIN_MODIFICATION	0	1
CHROMATIN_REMODELING_COMPLEX	4.19058	1
CHROMATIN_REMODELING	0	1
CHROMOSOMAL_PART	1.86659	1
CHROMOSOME_CONDENSATION	0	1
CHROMOSOME	1.45862	1
CHROMOSOME_ORGANIZATION_AND_BIOGENESIS	2.32381	1
CHROMOSOMEPERICENTRIC_REGION	0	1
CHROMOSOME_SEGREGATION	4.63672	1
chrxp11	0.483036	1
chrxp21	2.48216	1
chrxp22	4.07202	1
chrxq11	9.57921	1
chrxq12	0	1
chrxq13	0	1
chrxq21	0	1
chrxq22	0	1
chrxq23	0	1
chrxq24	0	1
chrxq25	0	1
chrxq26	0	1
chrxq27	0	1
chrxq28	0	1
chrxq	0	1
chryp11	0	1
chryq11	1.4556	1
CHUANG_OXIDATIVE_STRESS_RESPONSE_DN	0	1
CHUANG_OXIDATIVE_STRESS_RESPONSE_UP	0	1
CHUNG_BLISTER_CYTOTOXICITY_DN	1.31261	1
CHUNG_BLISTER_CYTOTOXICITY_UP	2.53979	1
CIRCADIAN_RHYTHM	0	1
CLATHRIN_COATED_VESICLE	0	1
CLAUS_PGR_POSITIVE_MENINGIOMA_DN	6.70613	1
CLAUS_PGR_POSITIVE_MENINGIOMA_UP	0	1
CLIMENT_BREAST_CANCER_COPY_NUMBER_DN	11.1767	1
CLIMENT_BREAST_CANCER_COPY_NUMBER_UP	3.19214	1
COAGULATION	2.98566	1
COATED_MEMBRANE	0	1
COATED_VESICLE	0	1
COATED_VESICLE_MEMBRANE	0	1
COENZYME_BINDING	0	1
COENZYME_BIOSYNTHETIC_PROCESS	0	1
COENZYME_METABOLIC_PROCESS	1.76274	1
COFACTOR_BINDING	0	1
COFACTOR_BIOSYNTHETIC_PROCESS	0	1
COFACTOR_CATABOLIC_PROCESS	0	1
COFACTOR_METABOLIC_PROCESS	1.21691	1
COFACTOR_TRANSPORT	0	1
COFACTOR_TRANSPORTER_ACTIVITY	0	1
COLDREN_GEFITINIB_RESISTANCE_DN	1.19169	1
COLIN_PILOCYTIC_ASTROCYTOMA_VS_GLIOBLASTOMA_DN	5.1712	1
COLIN_PILOCYTIC_ASTROCYTOMA_VS_GLIOBLASTOMA_UP	1.9705	1
COLLAGEN_BINDING	0	1
COLLAGEN	0	1
COLLER_MYC_TARGETS_DN	0	1
COLLER_MYC_TARGETS_UP	11.2102	1
COLLIS_PRKDC_REGULATORS	0	1
COLLIS_PRKDC_SUBSTRATES	4.47018	1
CONCANNON_APOPTOSIS_BY_EPOXOMICIN_DN	0.733335	1
CONDENSED_CHROMOSOME	0	1
CONDENSED_NUCLEAR_CHROMOSOME	0	1
CONRAD_GERMLINE_STEM_CELL	5.15753	1
CONRAD_STEM_CELL	0	1
CONTRACTILE_FIBER	4.80206	1
CONTRACTILE_FIBER_PART	5.1712	1
COPPER_ION_BINDING	0	1
CORNIFIED_ENVELOPE	0	1
CORRE_MULTIPLE_MYELOMA_DN	2.16536	1
CORRE_MULTIPLE_MYELOMA_UP	0	1
CORTICAL_ACTIN_CYTOSKELETON	4.78956	1
CORTICAL_CYTOSKELETON	3.19214	1
COULOUARN_TEMPORAL_TGFB1_SIGNATURE_DN	3.50879	1
COVALENT_CHROMATIN_MODIFICATION	0	1
COWLING_MYCN_TARGETS	1.52191	1
CREIGHTON_AKT1_SIGNALING_VIA_MTOR_DN	0	1
CREIGHTON_AKT1_SIGNALING_VIA_MTOR_UP	0	1
CREIGHTON_ENDOCRINE_THERAPY_RESISTANCE_1	2.23044	1
CREIGHTON_ENDOCRINE_THERAPY_RESISTANCE_2	0.556306	1
CREIGHTON_ENDOCRINE_THERAPY_RESISTANCE_4	1.75725	1
CRGAARNNNNCGA_UNKNOWN	1.76274	1
CROMER_METASTASIS_DN	0.903631	1
CROMER_METASTASIS_UP	5.51934	1
CROMER_TUMORIGENESIS_DN	0	1
CROMER_TUMORIGENESIS_UP	1.52191	1
CROONQUIST_IL6_DEPRIVATION_DN	0.825259	1
CROONQUIST_IL6_DEPRIVATION_UP	0	1
CROONQUIST_NRAS_SIGNALING_DN	1.07914	1
CROONQUIST_NRAS_SIGNALING_UP	2.16152	1
CROONQUIST_NRAS_VS_STROMAL_STIMULATION_DN	1.55922	1
CROONQUIST_NRAS_VS_STROMAL_STIMULATION_UP	0	1
CROONQUIST_STROMAL_STIMULATION_DN	0	1
CROONQUIST_STROMAL_STIMULATION_UP	1.33892	1
CTACCTC,LET-7A,LET-7B,LET-7C,LET-7D,LET-7E,LET-7F,MIR-98,LET-7G,LET-7I	2.45331	1
CTACTAG,MIR-325	0	1
CTACTGT,MIR-199A	1.72461	1
CTAGGAA,MIR-384	2.39789	1
CTAWWWATA_V$RSRFC4_Q2	1.27141	1
CTCAAGA,MIR-526B	2.06508	1
CTCAGGG,MIR-125B,MIR-125A	2.185	1
CTCCAAG,MIR-432	6.37529	1
CTCNANGTGNY_UNKNOWN	0	1
CTCTAGA,MIR-526C,MIR-518F,MIR-526A	3.05365	1
CTCTATG,MIR-368	4.07363	1
CTCTGGA,MIR-520A,MIR-525	4.1997	1
CTGAGCC,MIR-24	2.3606	1
CTGCAGY_UNKNOWN	1.47688	1
CTGRYYYNATT_UNKNOWN	1.2873	1
CTGTTAC,MIR-194	2.8707	1
CTGYNNCTYTAA_UNKNOWN	1.07914	1
CTTGTAT,MIR-381	3.55464	1
CTTTAAR_UNKNOWN	1.23998	1
CTTTGA_V$LEF1_Q2	1.81885	1
CTTTGCA,MIR-527	2.23687	1
CUI_GLUCOSE_DEPRIVATION	1.42456	1
CYCLASE_ACTIVITY	0	1
CYCLIC_NUCLEOTIDE_MEDIATED_SIGNALING	1.28825	1
CYCLIC_NUCLEOTIDE_METABOLIC_PROCESS	0	1
CYCLIC_NUCLEOTIDE_PHOSPHODIESTERASE_ACTIVITY	0	1
CYSTEINE_TYPE_ENDOPEPTIDASE_ACTIVITY	0	1
CYSTEINE_TYPE_PEPTIDASE_ACTIVITY	1.23951	1
CYTAGCAAY_UNKNOWN	0.618128	1
CYTOCHROME_C_OXIDASE_ACTIVITY	0	1
CYTOKINE_ACTIVITY	0	1
CYTOKINE_AND_CHEMOKINE_MEDIATED_SIGNALING_PATHWAY	0	1
CYTOKINE_BINDING	6.14712	1
CYTOKINE_BIOSYNTHETIC_PROCESS	1.71746	1
CYTOKINE_METABOLIC_PROCESS	1.67444	1
CYTOKINE_PRODUCTION	1.89006	1
CYTOKINE_SECRETION	0	1
CYTOKINESIS	0	1
CYTOPLASMIC_MEMBRANE_BOUND_VESICLE	0.570328	1
CYTOPLASMIC_PART	1.39873	1
CYTOPLASMIC_VESICLE	0.551365	1
CYTOPLASMIC_VESICLE_MEMBRANE	0	1
CYTOPLASMIC_VESICLE_PART	0	1
CYTOSKELETAL_PART	1.40009	1
CYTOSKELETAL_PROTEIN_BINDING	3.42895	1
CYTOSKELETON_DEPENDENT_INTRACELLULAR_TRANSPORT	0	1
CYTOSKELETON	2.4505	1
CYTOSKELETON_ORGANIZATION_AND_BIOGENESIS	1.90196	1
CYTOSOL	0.969144	1
CYTOSOLIC_PART	0	1
DACOSTA_ERCC3_ALLELE_XPCS_VS_TTD_DN	2.48216	1
DACOSTA_ERCC3_ALLELE_XPCS_VS_TTD_UP	0	1
DACOSTA_LOW_DOSE_UV_RESPONSE_VIA_ERCC3_XPCS_DN	0	1
DACOSTA_LOW_DOSE_UV_RESPONSE_VIA_ERCC3_XPCS_UP	0	1
DACOSTA_UV_RESPONSE_VIA_ERCC3_COMMON_UP	1.1741	1
DACOSTA_UV_RESPONSE_VIA_ERCC3_TTD_DN	4.64098	1
DACOSTA_UV_RESPONSE_VIA_ERCC3_TTD_UP	2.92062	1
DACOSTA_UV_RESPONSE_VIA_ERCC3_UP	1.26332	1
DACOSTA_UV_RESPONSE_VIA_ERCC3_XPCS_DN	6.63094	1
DACOSTA_UV_RESPONSE_VIA_ERCC3_XPCS_UP	3.94395	1
DAIRKEE_CANCER_PRONE_RESPONSE_BPA	1.1741	1
DAIRKEE_CANCER_PRONE_RESPONSE_BPA_E2	2.26491	1
DAIRKEE_CANCER_PRONE_RESPONSE_E2	0	1
DAIRKEE_TERT_TARGETS_DN	1.44137	1
DAIRKEE_TERT_TARGETS_UP	0.574137	1
DAMAGED_DNA_BINDING	0	1
DANG_BOUND_BY_MYC	1.36538	1
DANG_MYC_TARGETS_DN	4.20108	1
DANG_MYC_TARGETS_UP	0.976369	1
DANG_REGULATED_BY_MYC_DN	2.40201	1
DANG_REGULATED_BY_MYC_UP	1.81306	1
DASU_IL6_SIGNALING_DN	0	1
DASU_IL6_SIGNALING_SCAR_DN	0	1
DASU_IL6_SIGNALING_SCAR_UP	0	1
DASU_IL6_SIGNALING_UP	0	1
DAUER_STAT3_TARGETS_DN	1.76274	1
DAUER_STAT3_TARGETS_UP	5.18496	1
DAVICIONI_MOLECULAR_ARMS_VS_ERMS_DN	4.08216	1
DAVICIONI_PAX_FOXO1_SIGNATURE_IN_ARMS_DN	0	1
DAVICIONI_PAX_FOXO1_SIGNATURE_IN_ARMS_UP	6.16428	1
DAVICIONI_RHABDOMYOSARCOMA_PAX_FOXO1_FUSION_DN	0	1
DAVICIONI_RHABDOMYOSARCOMA_PAX_FOXO1_FUSION_UP	2.06508	1
DAVICIONI_TARGETS_OF_PAX_FOXO1_FUSIONS_DN	0	1
DAVIES_MULTIPLE_MYELOMA_VS_MGUS_DN	7.07818	1
DAVIES_MULTIPLE_MYELOMA_VS_MGUS_UP	0	1
DAZARD_RESPONSE_TO_UV_NHEK_UP	3.38602	1
DAZARD_UV_RESPONSE_CLUSTER_G1	3.44598	1
DAZARD_UV_RESPONSE_CLUSTER_G24	3.35191	1
DAZARD_UV_RESPONSE_CLUSTER_G2	11.2439	1
DAZARD_UV_RESPONSE_CLUSTER_G3	0	1
DAZARD_UV_RESPONSE_CLUSTER_G4	3.35191	1
DAZARD_UV_RESPONSE_CLUSTER_G5	7.45253	1
DEACETYLASE_ACTIVITY	0	1
DEAMINASE_ACTIVITY	0	1
DEBIASI_APOPTOSIS_BY_REOVIRUS_INFECTION_DN	0.852493	1
DEBOSSCHER_NFKB_TARGETS_REPRESSED_BY_GLUCOCORTICOIDS	0	1
DEFENSE_RESPONSE	1.30127	1
DEFENSE_RESPONSE_TO_BACTERIUM	0	1
DEFENSE_RESPONSE_TO_VIRUS	6.09632	1
DELAYED_RECTIFIER_POTASSIUM_CHANNEL_ACTIVITY	0	1
DELLA_RESPONSE_TO_TSA_AND_BUTYRATE	6.72496	1
DELYS_THYROID_CANCER_DN	0.907124	1
DELYS_THYROID_CANCER_UP	2.24314	1
DENDRITE	0	1
DEOXYRIBONUCLEASE_ACTIVITY	0	1
DEPHOSPHORYLATION	2.97016	1
DER_IFN_ALPHA_RESPONSE_DN	16.7657	1
DER_IFN_ALPHA_RESPONSE_UP	2.39789	1
DER_IFN_BETA_RESPONSE_DN	9.57921	1
DER_IFN_BETA_RESPONSE_UP	2.52324	1
DER_IFN_GAMMA_RESPONSE_DN	0	1
DER_IFN_GAMMA_RESPONSE_UP	2.35577	1
DETECTION_OF_ABIOTIC_STIMULUS	0	1
DETECTION_OF_BIOTIC_STIMULUS	0	1
DETECTION_OF_CHEMICAL_STIMULUS	0	1
DETECTION_OF_EXTERNAL_STIMULUS	0	1
DETECTION_OF_STIMULUS	0	1
DETECTION_OF_STIMULUS_INVOLVED_IN_SENSORY_PERCEPTION	0	1
DEURIG_T_CELL_PROLYMPHOCYTIC_LEUKEMIA_UP	2.27838	1
DEVELOPMENTAL_GROWTH	0	1
DEVELOPMENTAL_MATURATION	0	1
DEVELOPMENT_OF_PRIMARY_SEXUAL_CHARACTERISTICS	0	1
DE_YY1_TARGETS_DN	3.76115	1
DE_YY1_TARGETS_UP	0	1
DIAZ_CHRONIC_MEYLOGENOUS_LEUKEMIA_DN	1.10634	1
DIGESTION	0	1
DING_LUNG_CANCER_BY_MUTATION_RATE	0	1
DING_LUNG_CANCER_EXPRESSION_BY_COPY_NUMBER	1.42596	1
DING_LUNG_CANCER_MUTATED_FREQUENTLY	0	1
DING_LUNG_CANCER_MUTATED_RECURRENTLY	0	1
DING_LUNG_CANCER_MUTATED_SIGNIFICANTLY	0	1
DIRMEIER_LMP1_RESPONSE_EARLY	1.1538	1
DIRMEIER_LMP1_RESPONSE_LATE_DN	0	1
DISTECHE_ESCAPED_FROM_X_INACTIVATION	0	1
DI___TRI_VALENT_INORGANIC_CATION_TRANSMEMBRANE_TRANSPORTER_ACTIVITY	3.0469	1
DI___TRI_VALENT_INORGANIC_CATION_TRANSPORT	2.16152	1
DITTMER_PTHLH_TARGETS_DN	4.57786	1
DITTMER_PTHLH_TARGETS_UP	2.93983	1
DNA_BINDING	1.95475	1
DNA_CATABOLIC_PROCESS	0	1
DNA_DAMAGE_CHECKPOINT	7.47375	1
DNA_DAMAGE_RESPONSESIGNAL_TRANSDUCTION_BY_P53_CLASS_MEDIATOR	12.2328	1
DNA_DAMAGE_RESPONSESIGNAL_TRANSDUCTION	8.4566	1
DNA_DAMAGE_RESPONSESIGNAL_TRANSDUCTION_RESULTING_IN_INDUCTION_OF_APOPTOSIS	9.6073	1
DNA_DEPENDENT_ATPASE_ACTIVITY	0	1
DNA_DEPENDENT_DNA_REPLICATION	2.53409	1
DNA_DIRECTED_DNA_POLYMERASE_ACTIVITY	0	1
DNA_DIRECTED_RNA_POLYMERASE_COMPLEX	0	1
DNA_DIRECTED_RNA_POLYMERASEII_CORE_COMPLEX	0	1
DNA_DIRECTED_RNA_POLYMERASEII_HOLOENZYME	0	1
DNA_FRAGMENTATION_DURING_APOPTOSIS	0	1
DNA_HELICASE_ACTIVITY	0	1
DNA_INTEGRITY_CHECKPOINT	6.40447	1
DNA_METABOLIC_PROCESS	1.87821	1
DNA_MODIFICATION	0	1
DNA_PACKAGING	2.03025	1
DNA_POLYMERASE_ACTIVITY	0	1
DNA_RECOMBINATION	1.33892	1
DNA_REPAIR	2.19092	1
DNA_REPLICATION	2.05801	1
DNA_REPLICATION_INITIATION	4.78956	1
DOANE_BREAST_CANCER_CLASSES_DN	9.33214	1
DOANE_BREAST_CANCER_CLASSES_UP	0.916055	1
DOANE_BREAST_CANCER_ESR1_DN	1.2873	1
DOANE_BREAST_CANCER_ESR1_UP	0	1
DOANE_RESPONSE_TO_ANDROGEN_DN	2.15372	1
DOANE_RESPONSE_TO_ANDROGEN_UP	1.52711	1
DODD_NASOPHARYNGEAL_CARCINOMA_UP	0.822886	1
DONATO_CELL_CYCLE_TRETINOIN	13.4137	1
DORN_ADENOVIRUS_INFECTION_12HR_DN	1.59454	1
DORN_ADENOVIRUS_INFECTION_12HR_UP	7.78317	1
DORN_ADENOVIRUS_INFECTION_24HR_DN	6.93621	1
DORN_ADENOVIRUS_INFECTION_24HR_UP	0	1
DORN_ADENOVIRUS_INFECTION_32HR_DN	8.4566	1
DORN_ADENOVIRUS_INFECTION_32HR_UP	0	1
DORN_ADENOVIRUS_INFECTION_48HR_DN	8.4566	1
DORN_ADENOVIRUS_INFECTION_48HR_UP	0	1
DORSAM_HOXA9_TARGETS_DN	0	1
DORSAM_HOXA9_TARGETS_UP	3.95366	1
DORSEY_GAB2_TARGETS	9.63556	1
DOUBLE_STRAND_BREAK_REPAIR	2.6809	1
DOUBLE_STRANDED_DNA_BINDING	0	1
DOUBLE_STRANDED_RNA_BINDING	3.94395	1
DOUGLAS_BMI1_TARGETS_DN	2.6501	1
DOUGLAS_BMI1_TARGETS_UP	2.23044	1
DRUG_BINDING	0	1
DUNNE_TARGETS_OF_AML1_MTG8_FUSION_DN	0	1
DUNNE_TARGETS_OF_AML1_MTG8_FUSION_UP	0	1
DUTTA_APOPTOSIS_VIA_NFKB	2.16152	1
DYSTROPHIN_ASSOCIATED_GLYCOPROTEIN_COMPLEX	0	1
EARLY_ENDOSOME	3.94395	1
EBAUER_MYOGENIC_TARGETS_OF_PAX3_FOXO1_FUSION	1.19512	1
EBAUER_TARGETS_OF_PAX3_FOXO1_FUSION_DN	2.98566	1
EBAUER_TARGETS_OF_PAX3_FOXO1_FUSION_UP	1.61805	1
ECTODERM_DEVELOPMENT	0.805294	1
EGUCHI_CELL_CYCLE_RB1_TARGETS	0	1
EHLERS_ANEUPLOIDY_DN	8.38303	1
EHLERS_ANEUPLOIDY_UP	1.81039	1
EHRLICH_ICF_SYNDROM_DN	0	1
EHRLICH_ICF_SYNDROM_UP	7.45253	1
EINAV_INTERFERON_SIGNATURE_IN_CANCER	2.48216	1
ELECTRON_CARRIER_ACTIVITY	0.857125	1
ELECTRON_TRANSPORT_GO_0006118	1.31261	1
ELVIDGE_HIF1A_AND_HIF2A_TARGETS_DN	4.81647	1
ELVIDGE_HIF1A_AND_HIF2A_TARGETS_UP	0	1
ELVIDGE_HIF1A_TARGETS_DN	4.68559	1
ELVIDGE_HIF1A_TARGETS_UP	0.969347	1
ELVIDGE_HIF2A_TARGETS_UP	0	1
ELVIDGE_HYPOXIA_BY_DMOG_DN	1.01356	1
ELVIDGE_HYPOXIA_BY_DMOG_UP	4.93128	1
ELVIDGE_HYPOXIA_DN	0.862222	1
ELVIDGE_HYPOXIA_UP	3.72889	1
EMBRYO_IMPLANTATION	0	1
EMBRYONIC_DEVELOPMENT	0	1
EMBRYONIC_MORPHOGENESIS	0	1
ENDOCYTIC_VESICLE	0	1
ENDODEOXYRIBONUCLEASE_ACTIVITY	0	1
ENDOMEMBRANE_SYSTEM	1.88409	1
ENDONUCLEASE_ACTIVITY	0	1
ENDONUCLEASE_ACTIVITY_GO_0016893	0	1
ENDOPEPTIDASE_ACTIVITY	0	1
ENDOPLASMIC_RETICULUM	3.22242	1
ENDOPLASMIC_RETICULUM_LUMEN	6.09632	1
ENDOPLASMIC_RETICULUM_MEMBRANE	2.55516	1
ENDOPLASMIC_RETICULUM_PART	3.03269	1
ENDORIBONUCLEASE_ACTIVITY	0	1
ENDOSOME	3.20666	1
ENDOSOME_TRANSPORT	0	1
ENDOTHELIAL_CELL_MIGRATION	0	1
ENDOTHELIAL_CELL_PROLIFERATION	0	1
ENERGY_DERIVATION_BY_OXIDATION_OF_ORGANIC_COMPOUNDS	1.76274	1
ENERGY_RESERVE_METABOLIC_PROCESS	4.19058	1
ENGELMANN_CANCER_PROGENITORS_DN	1.86374	1
ENK_UV_RESPONSE_EPIDERMIS_UP	2.44098	1
ENVELOPE	1.58149	1
ENZYME_ACTIVATOR_ACTIVITY	1.63772	1
ENZYME_BINDING	1.12229	1
ENZYME_INHIBITOR_ACTIVITY	1.73715	1
ENZYME_LINKED_RECEPTOR_PROTEIN_SIGNALING_PATHWAY	4.13534	1
ENZYME_REGULATOR_ACTIVITY	1.7176	1
EPIDERMAL_GROWTH_FACTOR_RECEPTOR_SIGNALING_PATHWAY	0	1
EPIDERMIS_DEVELOPMENT	0	1
EPITHELIAL_CELL_DIFFERENTIATION	0	1
EPITHELIAL_TO_MESENCHYMAL_TRANSITION	8.38303	1
ER_GOLGI_INTERMEDIATE_COMPARTMENT	0	1
ER_NUCLEAR_SIGNALING_PATHWAY	0	1
ER_TO_GOLGI_VESICLE_MEDIATED_TRANSPORT	0	1
ESTABLISHMENT_AND_OR_MAINTENANCE_OF_CELL_POLARITY	7.91288	1
ESTABLISHMENT_AND_OR_MAINTENANCE_OF_CHROMATIN_ARCHITECTURE	1.89006	1
ESTABLISHMENT_OF_CELLULAR_LOCALIZATION	1.34185	1
ESTABLISHMENT_OF_LOCALIZATION	0.912902	1
ESTABLISHMENT_OF_ORGANELLE_LOCALIZATION	0	1
ESTABLISHMENT_OF_PROTEIN_LOCALIZATION	1.4288	1
ESTABLISHMENT_OF_VESICLE_LOCALIZATION	0	1
EUKARYOTIC_TRANSLATION_INITIATION_FACTOR_3_COMPLEX	0	1
EXCITATORY_EXTRACELLULAR_LIGAND_GATED_ION_CHANNEL_ACTIVITY	0	1
EXCRETION	0	1
EXOCYTOSIS	0	1
EXONUCLEASE_ACTIVITY	0	1
EXOPEPTIDASE_ACTIVITY	0	1
EXTERNAL_SIDE_OF_PLASMA_MEMBRANE	0	1
EXTRACELLULAR_LIGAND_GATED_ION_CHANNEL_ACTIVITY	0	1
EXTRACELLULAR_MATRIX	2.10109	1
EXTRACELLULAR_MATRIX_PART	1.19512	1
EXTRACELLULAR_MATRIX_STRUCTURAL_CONSTITUENT	5.37899	1
EXTRACELLULAR_REGION	0.914651	1
EXTRACELLULAR_REGION_PART	1.01374	1
EXTRACELLULAR_SPACE	0.559237	1
EXTRACELLULAR_STRUCTURE_ORGANIZATION_AND_BIOGENESIS	1.91412	1
EXTRINSIC_TO_MEMBRANE	0	1
EXTRINSIC_TO_PLASMA_MEMBRANE	0	1
FAELT_B_CLL_WITH_VH3_21_DN	1.31261	1
FAELT_B_CLL_WITH_VH3_21_UP	3.19938	1
FAELT_B_CLL_WITH_VH_REARRANGEMENTS_DN	1.31261	1
FAELT_B_CLL_WITH_VH_REARRANGEMENTS_UP	3.96344	1
FALVELLA_SMOKERS_WITH_LUNG_CANCER	2.92698	1
FARMER_BREAST_CANCER_APOCRINE_VS_BASAL	2.50636	1
FARMER_BREAST_CANCER_APOCRINE VS LUMINAL	2.75865	1
FARMER_BREAST_CANCER_BASAL_VS_LULMINAL	2.72447	1
FARMER_BREAST_CANCER_CLUSTER_1	0	1
FARMER_BREAST_CANCER_CLUSTER_2	0	1
FARMER_BREAST_CANCER_CLUSTER_3	10.3505	1
FARMER_BREAST_CANCER_CLUSTER_4	9.6073	1
FARMER_BREAST_CANCER_CLUSTER_5	0	1
FARMER_BREAST_CANCER_CLUSTER_6	0	1
FARMER_BREAST_CANCER_CLUSTER_7	0	1
FARMER_BREAST_CANCER_CLUSTER_8	0	1
FATTY_ACID_BETA_OXIDATION	0	1
FATTY_ACID_BIOSYNTHETIC_PROCESS	5.15753	1
FATTY_ACID_METABOLIC_PROCESS	2.23764	1
FATTY_ACID_OXIDATION	0	1
FEEDING_BEHAVIOR	0	1
FEMALE_GAMETE_GENERATION	0	1
FEMALE_PREGNANCY	0	1
FERNANDEZ_BOUND_BY_MYC	1.46014	1
FERRANDO_HOX11_NEIGHBORS	0	1
FERRANDO_LYL1_NEIGHBORS	0	1
FERRANDO_TAL1_NEIGHBORS	4.19058	1
FERRANDO_T_ALL_WITH_MLL_ENL_FUSION_DN	0.846234	1
FERRANDO_T_ALL_WITH_MLL_ENL_FUSION_UP	0	1
FERRARI_RESPONSE_TO_FENRETINIDE_DN	0	1
FERRARI_RESPONSE_TO_FENRETINIDE_UP	8.40739	1
FERREIRA_EWINGS_SARCOMA_UNSTABLE_VS_STABLE_DN	0.718353	1
FERREIRA_EWINGS_SARCOMA_UNSTABLE_VS_STABLE_UP	1.73583	1
FINAK_BREAST_CANCER_SDPP_SIGNATURE	0	1
FINETTI_BREAST_CANCER_BASAL_VS_LUMINAL	4.47018	1
FINETTI_BREAST_CANCER_KINOME_GREEN	10.3505	1
FINETTI_BREAST_CANCER_KINOME_RED	4.78956	1
FINETTI_BREAST_CANCERS_KINOME_BLUE	3.72489	1
FINETTI_BREAST_CANCERS_KINOME_GRAY	0	1
FIRESTEIN_CTNNB1_PATHWAY_AND_PROLIFERATION	9.57921	1
FIRESTEIN_CTNNB1_PATHWAY	4.63672	1
FIRESTEIN_PROLIFERATION	1.63984	1
FLECHNER_BIOPSY_KIDNEY_TRANSPLANT_OK_VS_DONOR_DN	0	1
FLECHNER_BIOPSY_KIDNEY_TRANSPLANT_REJECTED_VS_OK_DN	1.86693	1
FLECHNER_BIOPSY_KIDNEY_TRANSPLANT_REJECTED_VS_OK_UP	1.47319	1
FLECHNER_PBL_KIDNEY_TRANSPLANT_OK_VS_DONOR_UP	1.18222	1
FLECHNER_PBL_KIDNEY_TRANSPLANT_REJECTED_VS_OK_DN	1.36631	1
FLECHNER_PBL_KIDNEY_TRANSPLANT_REJECTED_VS_OK_UP	4.28957	1
FLOTHO_PEDIATRIC_ALL_THERAPY_RESPONSE_DN	0	1
FLOTHO_PEDIATRIC_ALL_THERAPY_RESPONSE_UP	1.23951	1
FOCAL_ADHESION	6.70613	1
FOCAL_ADHESION_FORMATION	0	1
FONTAINE_FOLLICULAR_THYROID_ADENOMA_DN	0	1
FONTAINE_FOLLICULAR_THYROID_ADENOMA_UP	1.07914	1
FONTAINE_PAPILLARY_THYROID_CARCINOMA_DN	0	1
FONTAINE_PAPILLARY_THYROID_CARCINOMA_UP	2.39789	1
FONTAINE_THYROID_TUMOR_UNCERTAIN_MALIGNANCY_DN	0	1
FONTAINE_THYROID_TUMOR_UNCERTAIN_MALIGNANCY_UP	7.22783	1
FOURNIER_ACINAR_DEVELOPMENT_EARLY_DN	11.1767	1
FOURNIER_ACINAR_DEVELOPMENT_EARLY_UP	6.72496	1
FOURNIER_ACINAR_DEVELOPMENT_LATE_DN	5.60398	1
FOURNIER_ACINAR_DEVELOPMENT_LATE_UP	0	1
FRASOR_RESPONSE_TO_ESTRADIOL_DN	4.09405	1
FRASOR_RESPONSE_TO_ESTRADIOL_UP	0	1
FRASOR_RESPONSE_TO_SERM_OR_FULVESTRANT_DN	1.59454	1
FRASOR_RESPONSE_TO_SERM_OR_FULVESTRANT_UP	0	1
FRASOR_TAMOXIFEN_RESPONSE_DN	0	1
FRASOR_TAMOXIFEN_RESPONSE_UP	2.58291	1
FREDERICK_PRKCI_TARGETS	8.38303	1
FRIDMAN_IMMORTALIZATION_DN	3.95366	1
FRIDMAN_SENESCENCE_DN	0	1
FRIDMAN_SENESCENCE_UP	5.51194	1
FUCOSYLTRANSFERASE_ACTIVITY	0	1
FUJII_YBX1_TARGETS_DN	0	1
FUJII_YBX1_TARGETS_UP	0	1
FULCHER_INFLAMMATORY_RESPONSE_LECTIN_VS_LPS_DN	1.32401	1
FUNG_IL2_SIGNALING_1	0	1
FUNG_IL2_SIGNALING_2	0	1
FUNG_IL2_TARGETS_WITH_STAT5_BINDING_SITES	0	1
FUNG_IL2_TARGETS_WITH_STAT5_BINDING_SITES_T1	0	1
FURUKAWA_DUSP6_TARGETS_PCI35_DN	0	1
FURUKAWA_DUSP6_TARGETS_PCI35_UP	0	1
G1_PHASE	4.47018	1
G1_PHASE_OF_MITOTIC_CELL_CYCLE	5.15753	1
G1_S_TRANSITION_OF_MITOTIC_CELL_CYCLE	0	1
G2_M_TRANSITION_OF_MITOTIC_CELL_CYCLE	11.2102	1
GAANYNYGACNY_UNKNOWN	0	1
GABA_RECEPTOR_ACTIVITY	0	1
GACAATC,MIR-219	3.81005	1
GACAGGG,MIR-339	0	1
GACTGTT,MIR-212,MIR-132	1.86947	1
GAGACTG,MIR-452	0.777089	1
GAGCCAG,MIR-149	2.63957	1
GAGCCTG,MIR-484	0.734213	1
GAGCTGG,MIR-337	1.9095	1
GAJATE_RESPONSE_TO_TRABECTEDIN_DN	0	1
GAJATE_RESPONSE_TO_TRABECTEDIN_UP	5.30192	1
GALACTOSYLTRANSFERASE_ACTIVITY	0	1
GALE_APL_WITH_FLT3_MUTATED_DN	4.19058	1
GALE_APL_WITH_FLT3_MUTATED_UP	1.11523	1
GALI_TP53_TARGETS_APOPTOTIC_DN	0	1
GALI_TP53_TARGETS_APOPTOTIC_UP	22.4187	1
GAL_LEUKEMIC_STEM_CELL_DN	1.00597	1
GAL_LEUKEMIC_STEM_CELL_UP	2.02512	1
GALLUZZI_PERMEABILIZE_MITOCHONDRIA	3.44598	1
GALLUZZI_PREVENT_MITOCHONDIAL_PERMEABILIZATION	0	1
GAMETE_GENERATION	1.63772	1
GARCIA_TARGETS_OF_FLI1_AND_DAX1_DN	1.57216	1
GARCIA_TARGETS_OF_FLI1_AND_DAX1_UP	0	1
GARGALOVIC_RESPONSE_TO_OXIDIZED_PHOSPHOLIPIDS_BLACK_DN	0	1
GARGALOVIC_RESPONSE_TO_OXIDIZED_PHOSPHOLIPIDS_BLACK_UP	5.77932	1
GARGALOVIC_RESPONSE_TO_OXIDIZED_PHOSPHOLIPIDS_BLUE_DN	0	1
GARGALOVIC_RESPONSE_TO_OXIDIZED_PHOSPHOLIPIDS_BLUE_UP	4.29952	1
GARGALOVIC_RESPONSE_TO_OXIDIZED_PHOSPHOLIPIDS_GREEN_DN	2.9143	1
GARGALOVIC_RESPONSE_TO_OXIDIZED_PHOSPHOLIPIDS_GREEN_UP	3.19214	1
GARGALOVIC_RESPONSE_TO_OXIDIZED_PHOSPHOLIPIDS_GREY_DN	0.879766	1
GARGALOVIC_RESPONSE_TO_OXIDIZED_PHOSPHOLIPIDS_GREY_UP	3.72489	1
GARGALOVIC_RESPONSE_TO_OXIDIZED_PHOSPHOLIPIDS_LIGHTYELLOW_DN	0	1
GARGALOVIC_RESPONSE_TO_OXIDIZED_PHOSPHOLIPIDS_LIGHTYELLOW_UP	13.4547	1
GARGALOVIC_RESPONSE_TO_OXIDIZED_PHOSPHOLIPIDS_MAGENTA_DN	0	1
GARGALOVIC_RESPONSE_TO_OXIDIZED_PHOSPHOLIPIDS_MAGENTA_UP	11.2779	1
GARGALOVIC_RESPONSE_TO_OXIDIZED_PHOSPHOLIPIDS_RED_DN	2.79276	1
GARGALOVIC_RESPONSE_TO_OXIDIZED_PHOSPHOLIPIDS_RED_UP	8.40739	1
GARGALOVIC_RESPONSE_TO_OXIDIZED_PHOSPHOLIPIDS_TURQUOISE_DN	0	1
GARGALOVIC_RESPONSE_TO_OXIDIZED_PHOSPHOLIPIDS_TURQUOISE_UP	2.88504	1
GARGALOVIC_RESPONSE_TO_OXIDIZED_PHOSPHOLIPIDS_YELLOW_DN	0	1
GARGALOVIC_RESPONSE_TO_OXIDIZED_PHOSPHOLIPIDS_YELLOW_UP	8.73202	1
GARY_CD5_TARGETS_DN	2.05305	1
GATAAGR_V$GATA_C	0.834526	1
GATED_CHANNEL_ACTIVITY	0	1
GATGKMRGCG_UNKNOWN	4.30146	1
GATTGGY_V$NFY_Q6_01	1.47022	1
GAURNIER_PSMD4_TARGETS	3.96344	1
GAUSSMANN_MLL_AF4_FUSION_TARGETS_B_DN	0	1
GAUSSMANN_MLL_AF4_FUSION_TARGETS_B_UP	0	1
GAUSSMANN_MLL_AF4_FUSION_TARGETS_D_DN	0	1
GAUSSMANN_MLL_AF4_FUSION_TARGETS_D_UP	4.80206	1
GAUSSMANN_MLL_AF4_FUSION_TARGETS_E_DN	3.35191	1
GAUSSMANN_MLL_AF4_FUSION_TARGETS_E_UP	0.868298	1
GAUSSMANN_MLL_AF4_FUSION_TARGETS_F_DN	10.827	1
GAUSSMANN_MLL_AF4_FUSION_TARGETS_F_UP	1.89597	1
GAUSSMANN_MLL_AF4_FUSION_TARGETS_G_DN	0	1
GAUSSMANN_MLL_AF4_FUSION_TARGETS_G_UP	1.68117	1
GAUTSCHI_SRC_SIGNALING	0	1
GAZDA_DIAMOND_BLACKFAN_ANEMIA_ERYTHROID_DN	1.726	1
GAZDA_DIAMOND_BLACKFAN_ANEMIA_ERYTHROID_UP	2.48216	1
GAZDA_DIAMOND_BLACKFAN_ANEMIA_MYELOID_DN	1.55738	1
GAZDA_DIAMOND_BLACKFAN_ANEMIA_MYELOID_UP	2.31075	1
GAZDA_DIAMOND_BLACKFAN_ANEMIA_PROGENITOR_DN	1.04535	1
GAZDA_DIAMOND_BLACKFAN_ANEMIA_PROGENITOR_UP	3.5367	1
GCAAAAA,MIR-129	2.5708	1
GCAAGAC,MIR-431	5.46715	1
GCAAGGA,MIR-502	3.31212	1
GCACCTT,MIR-18A,MIR-18B	2.8707	1
GCANCTGNY_V$MYOD_Q6	0.858326	1
GCATTTG,MIR-105	1.33222	1
GCCATNTTG_V$YY1_Q6	0.852924	1
GCCNNNWTAAR_UNKNOWN	1.67891	1
GCGCCTT,MIR-525,MIR-524	0	1
GCGCTTT,MIR-518B,MIR-518C,MIR-518D	3.19214	1
GCGNNANTTCC_UNKNOWN	0.750785	1
GCGSCMNTTT_UNKNOWN	1.2873	1
GCM_ACTG1	4.3688	1
GCM_AIP	0	1
GCM_ANP32B	7.51664	1
GCM_APEX1	3.53937	1
GCM_AQP4	1.52191	1
GCM_ATM	0	1
GCM_BAG5	0	1
GCM_BCL2L1	8.43191	1
GCM_BECN1	0	1
GCM_BNIP1	0.835615	1
GCM_CASP2	2.9143	1
GCM_CBFB	5.64934	1
GCM_CDH5	1.76274	1
GCM_CHUK	1.06194	1
GCM_CRKL	6.64893	1
GCM_CSNK1A1	2.16152	1
GCM_CSNK1D	5.37899	1
GCM_CSNK2B	2.03711	1
GCM_DDX11	3.27757	1
GCM_DDX5	8.00525	1
GCM_DEAF1	2.79276	1
GCM_DENR	1.4556	1
GCM_DFFA	2.56854	1
GCM_DLG1	6.37529	1
GCM_DPF2	2.09385	1
GCM_ERBB2IP	4.82732	1
GCM_ERCC4	2.23356	1
GCM_FANCC	1.07071	1
GCM_FANCL	3.5284	1
GCM_FCGR2B	1.63352	1
GCM_GSPT1	1.42738	1
GCM_GSTA4	3.42473	1
GCM_HBP1	1.1538	1
GCM_HDAC1	4.07363	1
GCM_HMGA2	0.501323	1
GCM_IL6ST	7.37447	1
GCM_ING1	0	1
GCM_LTK	0	1
GCM_MAPK10	1.74225	1
GCM_MAX	0	1
GCM_MLL	0	1
GCM_MSN	11.2779	1
GCM_MYCL1	2.57769	1
GCM_MYST2	2.84262	1
GCM_NCAM1	4.17978	1
GCM_NF2	1.0458	1
GCM_NPM1	1.11561	1
GCM_NUMA1	0	1
GCM_PFN1	2.68644	1
GCM_PPM1D	0	1
GCM_PPP1CC	6.92045	1
GCM_PRKAG1	1.31261	1
GCM_PRKCG	2.27574	1
GCM_PSME1	5.16069	1
GCM_PTPRD	7.5383	1
GCM_PTPRU	2.27574	1
GCM_RAB10	2.69091	1
GCM_RAF1	4.93222	1
GCM_RBM8A	3.01464	1
GCM_RING1	0.601333	1
GCM_SIRT2	9.42471	1
GCM_SMARCC1	3.95366	1
GCM_SMARCD1	0.606829	1
GCM_SMO	1.19512	1
GCM_SUFU	2.0337	1
GCM_SUPT4H1	1.13419	1
GCM_TEC	1.81039	1
GCM_TINF2	0	1
GCM_TPR	2.16152	1
GCM_TPT1	0	1
GCM_UBE2N	1.50245	1
GCM_USP6	2.23764	1
GCM_VAV1	1.42456	1
GCM_ZNF198	1.93872	1
GCTCTTG,MIR-335	0.955453	1
GCTGAGT,MIR-512-5P	4.30146	1
GCTNWTTGK_UNKNOWN	2.3214	1
GCTTGAA,MIR-498	2.56854	1
GEISS_RESPONSE_TO_DSRNA_DN	0	1
GEISS_RESPONSE_TO_DSRNA_UP	9.66398	1
GENERAL_RNA_POLYMERASE_II_TRANSCRIPTION_FACTOR_ACTIVITY	0	1
GENERATION_OF_A_SIGNAL_INVOLVED_IN_CELL_CELL_SIGNALING	0	1
GENERATION_OF_NEURONS	1.59651	1
GENERATION_OF_PRECURSOR_METABOLITES_AND_ENERGY	1.08824	1
GENE_SILENCING	0	1
GENTILE_RESPONSE_CLUSTER_D3	3.05365	1
GENTILE_UV_HIGH_DOSE_UP	5.15753	1
GENTILE_UV_LOW_DOSE_DN	0	1
GENTILE_UV_LOW_DOSE_UP	0	1
GENTILE_UV_RESPONSE_CLUSTER_D1	9.6073	1
GENTILE_UV_RESPONSE_CLUSTER_D2	4.20108	1
GENTILE_UV_RESPONSE_CLUSTER_D4	1.2873	1
GENTILE_UV_RESPONSE_CLUSTER_D5	7.49512	1
[truncated: 4,498 more rows]
