# Supplementary material for: Epigenetic coordination of signaling pathways during the epithelial-mesenchymal transition
Source: Epigenetics Chromatin. 2013 Sep 2;6:28. doi: 10.1186/1756-8935-6-28 (PMC3847279; doi:10.1186/1756-8935-6-28)
Supplement: Additional file 12: Table S8 — Epithelial-mesenchymal transition-related gene cluster (EMT-GC) pathway enrichments. [file 1756-8935-6-28-S12.xlsx]

## Sheet: cluster 15
ID	Description	Fold over random	FDR
KEGG:hsa05200	Pathways in cancer	5.30329	2.26283e-06
Pathway Interaction Database:ecadherin_nascentaj_pathway	E-cadherin signaling in the nascent adherens junction	24.7761	2.67841e-06
KEGG:hsa04520	Adherens junction	13.011	2.73298e-06
WikiPathways:WP69	T Cell Receptor Signaling Pathway	8.32095	6.63488e-06
Pathway Interaction Database:tgfbrpathway	TGF-beta receptor signaling	15.6777	1.35947e-05
KEGG:hsa04510	Focal adhesion	6.24466	3.28268e-05
KEGG:hsa04670	Leukocyte transendothelial migration	8.4417	6.17379e-05
Pathway Interaction Database:vegfr1_2_pathway	Signaling events mediated by VEGFR1 and VEGFR2	12.0971	0.000118738
REACTOME:REACT_18266	Axon guidance	4.62651	0.00174871
WikiPathways:WP306	Focal Adhesion	5.40383	0.00287216
KEGG:hsa05100	Bacterial invasion of epithelial cells	9.65659	0.00298275
Pathway Interaction Database:nectin_pathway	Nectin adhesion pathway	21.4977	0.00328859
Pathway Interaction Database:nfkappabcanonicalpathway	Canonical NF-kappaB pathway	20.4353	0.00422071
Pathway Interaction Database:ecadherin_stabilization_pathway	Stabilization and expansion of the E-cadherin adherens junction	14.0699	0.00496435
KEGG:hsa04144	Endocytosis	5.08959	0.0055091
WikiPathways:WP51	Regulation of Actin Cytoskeleton	6.01258	0.00571942
KEGG:hsa05131	Shigellosis	9.96169	0.0093474
KEGG:hsa04810	Regulation of actin cytoskeleton	4.76231	0.0112716
WikiPathways:WP286	IL-3 Signaling Pathway	6.81153	0.0138684
REACTOME:REACT_111045	Developmental Biology	3.139	0.0213706
KEGG:hsa05212	Pancreatic cancer	8.55701	0.0257054
REACTOME:REACT_604	Hemostasis	3.16305	0.0297608
REACTOME:REACT_798	Platelet activation, signaling and aggregation	4.51924	0.0402834
KEGG:hsa05130	Pathogenic Escherichia coli infection	9.55656	0.0474747

## Sheet: cluster 16
Pathway Interaction Database:p53downstreampathway	Direct p53 effectors	8.27917	2.3082e-07
KEGG:hsa05200	Pathways in cancer	4.61829	6.26812e-06
KEGG:hsa05132	Salmonella infection	9.34969	8.4467e-05
REACTOME:REACT_75790	Cytokine Signaling in Immune system	5.04517	0.000122509
KEGG:hsa04510	Focal adhesion	5.29806	0.000136094
KEGG:hsa05146	Amoebiasis	7.83271	0.000151463
WikiPathways:WP306	Focal Adhesion	5.36122	0.000265679
WikiPathways:WP615	Senescence and Autophagy	7.90017	0.000438861
WikiPathways:WP236	Adipogenesis	6.31683	0.000540014
KEGG:hsa05166	HTLV-I infection	4.44777	0.000740799
WikiPathways:WP254	Apoptosis	7.98534	0.00127066
WikiPathways:WP710	DNA damage response (only ATM dependent)	12.5278	0.00229762
KEGG:hsa05142	Chagas disease (American trypanosomiasis)	6.45054	0.00842713
WikiPathways:WP530	Cytokines and Inflammatory Response	18.1891	0.00875281
KEGG:hsa04380	Osteoclast differentiation	5.66283	0.010675
KEGG:hsa04512	ECM-receptor interaction	6.96306	0.0124267
REACTOME:REACT_23950	Interleukin-1 processing	54.2743	0.0174003
KEGG:hsa04060	Cytokine-cytokine receptor interaction	3.78186	0.0220043
KEGG:hsa04621	NOD-like receptor signaling pathway	8.42862	0.0307988
WikiPathways:WP231	TNF-alpha/NF-kB Signaling Pathway	4.28026	0.0356773
Pathway Interaction Database:cd40_pathway	CD40/CD40L signaling	13.0975	0.0427838

## Sheet: cluster 19
KEGG:hsa05200	Pathways in cancer	5.30329	2.26283e-06
Pathway Interaction Database:ecadherin_nascentaj_pathway	E-cadherin signaling in the nascent adherens junction	24.7761	2.67841e-06
KEGG:hsa04520	Adherens junction	13.011	2.73298e-06
WikiPathways:WP69	T Cell Receptor Signaling Pathway	8.32095	6.63488e-06
Pathway Interaction Database:tgfbrpathway	TGF-beta receptor signaling	15.6777	1.35947e-05
KEGG:hsa04510	Focal adhesion	6.24466	3.28268e-05
KEGG:hsa04670	Leukocyte transendothelial migration	8.4417	6.17379e-05
Pathway Interaction Database:vegfr1_2_pathway	Signaling events mediated by VEGFR1 and VEGFR2	12.0971	0.000118738
REACTOME:REACT_18266	Axon guidance	4.62651	0.00174871
WikiPathways:WP306	Focal Adhesion	5.40383	0.00287216
KEGG:hsa05100	Bacterial invasion of epithelial cells	9.65659	0.00298275
Pathway Interaction Database:nectin_pathway	Nectin adhesion pathway	21.4977	0.00328859
Pathway Interaction Database:nfkappabcanonicalpathway	Canonical NF-kappaB pathway	20.4353	0.00422071
Pathway Interaction Database:ecadherin_stabilization_pathway	Stabilization and expansion of the E-cadherin adherens junction	14.0699	0.00496435
KEGG:hsa04144	Endocytosis	5.08959	0.0055091
WikiPathways:WP51	Regulation of Actin Cytoskeleton	6.01258	0.00571942
KEGG:hsa05131	Shigellosis	9.96169	0.0093474
KEGG:hsa04810	Regulation of actin cytoskeleton	4.76231	0.0112716
WikiPathways:WP286	IL-3 Signaling Pathway	6.81153	0.0138684
REACTOME:REACT_111045	Developmental Biology	3.139	0.0213706
KEGG:hsa05212	Pancreatic cancer	8.55701	0.0257054
REACTOME:REACT_604	Hemostasis	3.16305	0.0297608
REACTOME:REACT_798	Platelet activation, signaling and aggregation	4.51924	0.0402834
KEGG:hsa05130	Pathogenic Escherichia coli infection	9.55656	0.0474747
